# Supplementary material for: Host-guest charge transfer for scalable single crystal epitaxy of a metal-organic framework
Source: Commun Mater. 2024 Oct 9;5(1):220. doi: 10.1038/s43246-024-00657-3 (PMC11488492; doi:10.1038/s43246-024-00657-3)
Supplement: Supplementary file 4 — Supplementary Data 1 [file 43246_2024_657_MOESM4_ESM.cif]

data_ZnAcOMOF

# start Validation Reply Form
_vrf_PLAT084_ZnAcOMOF
;
PROBLEM: High wR2 Value (i.e. > 0.25) ...................       0.50 Report
RESPONSE: As is common for MOFs, the crystal structure is very badly defined,
since the cavities are completely disordered. Only weak intensities were
collected and additionally the crystal was twinned. No better R-values could
be achieved. Note that the R1[obs] value against the observed reflections is
rather reasonable though.
;
_vrf_PLAT097_ZnAcOMOF
;
PROBLEM: Large Reported Max.  (Positive) Residual Density       3.82 eA-3  
RESPONSE: This peak is right next to a Zn atom and is probably a
"Fourier ripple" due to an imperfect model. There are no heavier elements
in the structure and the peak is too close (0.04 \AA) to Zn to be modelled as
disorder.
;
_vrf_PLAT241_ZnAcOMOF
;
PROBLEM: High   'MainMol' Ueq as Compared to Neighbors of         O9 Check 
RESPONSE: These are the strongly disordered O atoms connecting the DMSO
molecules to the Zn atoms in the cavities. Modelling them using distinct
positions is not useful, as the electron density is so diffuse.
;
_vrf_PLAT242_ZnAcOMOF
;
PROBLEM: Low    'MainMol' Ueq as Compared to Neighbors of        Zn5 Check 
RESPONSE: See comment above: The Zn molecule in the cavities is well defined
in contrast to the coordinating O atoms. Therefore, it has a much less
pronounced displacement parameter.
;
_vrf_PLAT341_ZnAcOMOF
;
PROBLEM: Low Bond Precision on  C-C Bonds ...............    0.01709 Ang.  
RESPONSE: Owing the bad diffraction quality, the C---C bonds are not
well determined. Nothing we can do about that.
;
# end Validation Reply Form

_audit_creation_date               2024-02-29
_audit_creation_method
;
Olex2 1.5
(compiled 2023.08.24 svn.re1ec141 for OlexSys, GUI svn.r6817)
;
_shelx_SHELXL_version_number       '2014/7'
_audit_contact_author_address      ?
_audit_contact_author_email        ?
_audit_contact_author_name         ''
_audit_contact_author_phone        ?
_publ_contact_author_id_orcid      ?
_publ_section_references
;
Dolomanov, O.V., Bourhis, L.J., Gildea, R.J, Howard, J.A.K. & Puschmann, H.
 (2009), J. Appl. Cryst. 42, 339-341.

Sheldrick, G.M. (2015). Acta Cryst. C71, 3-8.
;
_chemical_name_common              ?
_chemical_name_systematic          ?
_chemical_formula_moiety           'C36 H22 O20 Zn4, C12 H36 O6 S6 Zn'
_chemical_formula_sum              'C48 H58 O26 S6 Zn5'
_chemical_formula_weight           1570.15
_chemical_melting_point            ?
loop_
  _atom_type_symbol
  _atom_type_description
  _atom_type_scat_dispersion_real
  _atom_type_scat_dispersion_imag
  _atom_type_scat_source
 'C' 'C' 0.0181 0.0091 'International Tables Vol C Tables 4.2.6.8 and 6.1.1.4'
 'H' 'H' 0.0000 0.0000 'International Tables Vol C Tables 4.2.6.8 and 6.1.1.4'
 'O' 'O' 0.0492 0.0322 'International Tables Vol C Tables 4.2.6.8 and 6.1.1.4'
 'S' 'S' 0.3331 0.5567 'International Tables Vol C Tables 4.2.6.8 and 6.1.1.4'
 'Zn' 'Zn' -1.5491 0.6778
 'International Tables Vol C Tables 4.2.6.8 and 6.1.1.4'

_shelx_space_group_comment
;
The symmetry employed for this shelxl refinement is uniquely defined
by the following loop, which should always be used as a source of
symmetry information in preference to the above space-group names.
They are only intended as comments.
;
_space_group_crystal_system        'orthorhombic'
_space_group_IT_number             61
_space_group_name_H-M_alt          'P b c a'
_space_group_name_Hall             '-P 2ac 2ab'
loop_
  _space_group_symop_operation_xyz
 'x, y, z'
 '-x+1/2, -y, z+1/2'
 'x+1/2, -y+1/2, -z'
 '-x, y+1/2, -z+1/2'
 '-x, -y, -z'
 'x-1/2, y, -z-1/2'
 '-x-1/2, y-1/2, z'
 'x, -y-1/2, z-1/2'

_cell_length_a                     21.8030(3)
_cell_length_b                     21.8276(2)
_cell_length_c                     35.6749(5)
_cell_angle_alpha                  90
_cell_angle_beta                   90.0000(10)
_cell_angle_gamma                  90
_cell_volume                       16977.9(4)
_cell_formula_units_Z              8
_cell_measurement_reflns_used      87627
_cell_measurement_temperature      270
_cell_measurement_theta_max        67.99
_cell_measurement_theta_min        2.86
_shelx_estimated_absorpt_T_max     ?
_shelx_estimated_absorpt_T_min     ?
_exptl_absorpt_coefficient_mu      3.465
_exptl_absorpt_correction_T_max    0.5299
_exptl_absorpt_correction_T_min    0.4376
_exptl_absorpt_correction_type     multi-scan
_exptl_absorpt_process_details
;
STOE LANA, absorption correction by scaling of reflection intensities.
J. Koziskova, F. Hahn, J. Richter, J. Kozisek, "Comparison of different
absorption corrections on the model structure of tetrakis(\m~2~-acetato)-
diaqua-di-copper(II)", Acta Chimica Slovaca, vol. 9, no. 2, 2016, pp. 136 - 140.
Afterwards a spherical absorption correction was performed within STOE LANA.
;
_exptl_absorpt_special_details     ?
_exptl_crystal_colour              colorless
_exptl_crystal_density_diffrn      1.229
_exptl_crystal_density_meas        ?
_exptl_crystal_density_method      'not measured'
_exptl_crystal_description         fragment
_exptl_crystal_F_000               6400
_exptl_crystal_size_max            0.12
_exptl_crystal_size_mid            0.077
_exptl_crystal_size_min            0.03
_exptl_crystal_size_rad            0.050
_exptl_transmission_factor_max     ?
_exptl_transmission_factor_min     ?
_diffrn_reflns_av_R_equivalents    0.1073
_diffrn_reflns_av_unetI/netI       0.0322
_diffrn_reflns_Laue_measured_fraction_full  1.000
_diffrn_reflns_Laue_measured_fraction_max  0.996
_diffrn_reflns_limit_h_max         26
_diffrn_reflns_limit_h_min         -13
_diffrn_reflns_limit_k_max         25
_diffrn_reflns_limit_k_min         -25
_diffrn_reflns_limit_l_max         33
_diffrn_reflns_limit_l_min         -42
_diffrn_reflns_number              192886
_diffrn_reflns_point_group_measured_fraction_full  1.000
_diffrn_reflns_point_group_measured_fraction_max  0.996
_diffrn_reflns_theta_full          67.686
_diffrn_reflns_theta_max           67.941
_diffrn_reflns_theta_min           2.373
_diffrn_ambient_temperature        270
_diffrn_detector                   'EIGER2 1M CDTE'
_diffrn_detector_area_resol_mean   13.33
_diffrn_measured_fraction_theta_full  1.000
_diffrn_measured_fraction_theta_max  0.996
_diffrn_measurement_details
;
 6186 frames, detector distance = 60 mm
;
_diffrn_measurement_device         'Eulerian 4-circle diffractometer'
_diffrn_measurement_device_type    'STOE STADIVARI'
_diffrn_measurement_method         'rotation method, \w scans'
_diffrn_radiation_collimation      '1.2 mm, 0.6 diameter'
_diffrn_radiation_monochromator    'Graded multilayer mirror'
_diffrn_radiation_polarisn_norm    270
_diffrn_radiation_probe            x-ray
_diffrn_radiation_type             'Cu K\a'
_diffrn_radiation_wavelength       1.54186
_diffrn_source                     Axo_Cu
_diffrn_source_current             1.00
_diffrn_source_power               0.050
_diffrn_source_voltage             50
_reflns_Friedel_coverage           0.000
_reflns_Friedel_fraction_full      .
_reflns_Friedel_fraction_max       .
_reflns_number_gt                  9849
_reflns_number_total               15766
_reflns_special_details
;
 Reflections were merged by SHELXL according to the crystal
 class for the calculation of statistics and refinement.
 
 Structure factors included contributions from the .fab file.
 
 _reflns_Friedel_fraction is defined as the number of unique
 Friedel pairs measured divided by the number that would be
 possible theoretically, ignoring centric projections and
 systematic absences.
;
_reflns_threshold_expression       'I > 2\s(I)'
_computing_cell_refinement
;
X-Area Recipe 1.37.0.0 (STOE, 2021)
;
_computing_data_collection
;
X-Area Pilatus3_SV 1.31.175.0 (STOE, 2021)
;
_computing_data_reduction
;
X-Area Integrate 2.5.1.0 (STOE, 2021)
X-Area LANA 2.6.2.0 (STOE, 2021)
;
_computing_molecular_graphics      'Olex2 1.5 (Dolomanov et al., 2009)'
_computing_publication_material
;
STOE & Cie GmbH, X-Area, software package for collecting single-crystal or
multi-domain crystal data on STOE area-detector diffractometers, for image 
processing, for the correction and scaling of reflection intensities and 
for outlier rejection, version 2.0, Darmstadt 2021
;
_computing_structure_refinement    'SHELXL 2014/7 (Sheldrick, 2015)'
_computing_structure_solution      ?
_refine_diff_density_max           3.821
_refine_diff_density_min           -1.515
_refine_diff_density_rms           0.248
_refine_ls_extinction_coef         .
_refine_ls_extinction_method       none
_refine_ls_goodness_of_fit_ref     1.839
_refine_ls_hydrogen_treatment      constr
_refine_ls_matrix_type             full
_refine_ls_number_parameters       613
_refine_ls_number_reflns           15766
_refine_ls_number_restraints       4
_refine_ls_R_factor_all            0.1851
_refine_ls_R_factor_gt             0.1519
_refine_ls_restrained_S_all        1.839
_refine_ls_shift/su_max            0.000
_refine_ls_shift/su_mean           0.000
_refine_ls_structure_factor_coef   Fsqd
_refine_ls_weighting_details      
 'w=1/[\s^2^(Fo^2^)+(0.2000P)^2^] where P=(Fo^2^+2Fc^2^)/3'
_refine_ls_weighting_scheme        calc
_refine_ls_wR_factor_gt            0.4660
_refine_ls_wR_factor_ref           0.4982
_refine_special_details
;
 Refined as a 2-component twin.
;
_olex2_refinement_description
;
1. Twinned data refinement
 Scales: 0.796(3)
 0.204(3)
2. Fixed Uiso
 At 1.2 times of:
  All C(H) groups
 At 1.5 times of:
  All C(H,H,H) groups
3. Restrained distances
 C33-C34
 1.5 with sigma of 0.02
 C33-C34'
 1.5 with sigma of 0.02
 C35-C36
 1.5 with sigma of 0.02
 C35-C36'
 1.5 with sigma of 0.02
4. Uiso/Uaniso restraints and constraints
Uanis(O15) = Uanis(O16)
Uanis(O5) = Uanis(C15)
Uanis(S1) = Uanis(O22)
Uanis(S2) = Uanis(O23)
Uanis(S3) = Uanis(O24)
Uanis(S4) = Uanis(O25)
Uanis(S5) = Uanis(O26)
Uiso(C34) = Uiso(C34')
Uiso(C36) = Uiso(C36')
5. Others
 Fixed Sof: C34(0.5) H34A(0.5) H34B(0.5) H34C(0.5) C34'(0.5) H34D(0.5)
 H34E(0.5) H34F(0.5) C36(0.5) H36A(0.5) H36B(0.5) H36C(0.5) C36'(0.5) H36D(0.5)
 H36E(0.5) H36F(0.5)
6.a Me refined with riding coordinates:
 C34(H34A,H34B,H34C), C34'(H34D,H34E,H34F), C36(H36A,H36B,H36C), C36'(H36D,
 H36E,H36F)
6.b Aromatic/amide H refined with riding coordinates:
 C2(H2), C3(H3), C5(H5), C6(H6), C10(H10), C11(H11), C13(H13), C14(H14),
 C18(H18), C19(H19), C21(H21), C22(H22), C26(H26), C27(H27), C29(H29), C30(H30)
;
_atom_sites_solution_hydrogens     geom
_atom_sites_solution_primary       ?
_atom_sites_solution_secondary     ?
loop_
  _atom_site_label
  _atom_site_type_symbol
  _atom_site_fract_x
  _atom_site_fract_y
  _atom_site_fract_z
  _atom_site_U_iso_or_equiv
  _atom_site_adp_type
  _atom_site_occupancy
  _atom_site_site_symmetry_order
  _atom_site_calc_flag
  _atom_site_refinement_flags_posn
  _atom_site_refinement_flags_adp
  _atom_site_refinement_flags_occupancy
  _atom_site_disorder_assembly
  _atom_site_disorder_group
 Zn1 Zn -0.00237(5) -0.00211(5) 0.04178(3) 0.0218(4) Uani 1 1 d . . . . .
 Zn2 Zn 0.00077(5) -0.01190(7) 0.20822(3) 0.0234(4) Uani 1 1 d . . . . .
 Zn3 Zn 0.00536(5) -0.00744(6) 0.29172(3) 0.0231(4) Uani 1 1 d . . . . .
 Zn4 Zn -0.00215(5) 0.50236(5) 0.04173(3) 0.0217(4) Uani 1 1 d . . . . .
 Zn5 Zn 0.25018(7) 0.24554(9) 0.37492(4) 0.0626(6) Uani 1 1 d . . . . .
 S1 S 0.2573(4) 0.1690(3) 0.4505(2) 0.173(3) Uani 1 1 d . . . . .
 S2 S 0.2558(4) 0.3236(3) 0.29976(19) 0.185(4) Uani 1 1 d . . . . .
 S3 S 0.1453(4) 0.1485(5) 0.3747(3) 0.232(5) Uani 1 1 d . . . . .
 S4 S 0.3544(5) 0.3437(6) 0.3872(4) 0.312(7) Uani 1 1 d . . . . .
 S5 S 0.3565(5) 0.1475(5) 0.3559(3) 0.233(5) Uani 1 1 d . . . . .
 S6 S 0.1428(4) 0.3410(5) 0.3810(3) 0.256(7) Uani 1 1 d . . . . .
 O1 O 0.0040(4) 0.0920(4) -0.0245(2) 0.051(2) Uani 1 1 d . . . . .
 O2 O 0.0031(4) 0.0900(4) 0.0374(2) 0.054(2) Uani 1 1 d . . . . .
 O3 O 0.0017(4) 0.4076(4) -0.0272(2) 0.051(2) Uani 1 1 d . . . . .
 O4 O 0.0002(4) 0.4101(4) 0.0358(3) 0.054(2) Uani 1 1 d . . . . .
 O5 O 0.0940(3) -0.0030(4) -0.0261(2) 0.0503(18) Uani 1 1 d . . . . .
 O6 O 0.0926(4) -0.0039(4) 0.0359(2) 0.059(3) Uani 1 1 d . . . . .
 O7 O 0.4059(3) -0.0026(5) -0.0259(2) 0.062(3) Uani 1 1 d . . . . .
 O8 O 0.4062(3) -0.0002(4) 0.0361(3) 0.051(2) Uani 1 1 d . . . . .
 O9 O 0.0004(6) 0.0793(4) 0.2132(3) 0.082(4) Uani 1 1 d . . . . .
 O10 O 0.0050(5) 0.0825(4) 0.2750(2) 0.060(3) Uani 1 1 d . . . . .
 O11 O -0.0039(4) 0.4002(4) 0.2136(2) 0.057(3) Uani 1 1 d . . . . .
 O12 O -0.0008(4) 0.3971(4) 0.2753(2) 0.057(3) Uani 1 1 d . . . . .
 O13 O 0.0932(4) -0.0150(4) 0.2136(2) 0.048(2) Uani 1 1 d . . . . .
 O14 O 0.0948(4) -0.0116(4) 0.2755(2) 0.0465(19) Uani 1 1 d . . . . .
 O15 O 0.4136(3) -0.0075(4) 0.2128(2) 0.0524(17) Uani 1 1 d . . . . .
 O16 O 0.4113(3) -0.0052(4) 0.2753(2) 0.0524(17) Uani 1 1 d . . . . .
 O17 O -0.0196(3) -0.0178(3) 0.09456(16) 0.0404(17) Uani 1 1 d . . . . .
 O18 O -0.0171(3) -0.0235(3) 0.15529(17) 0.0396(16) Uani 1 1 d . . . . .
 O19 O -0.0197(4) 0.5126(4) 0.09506(17) 0.0477(19) Uani 1 1 d . . . . .
 O20 O -0.0221(4) 0.5061(4) 0.15524(18) 0.049(2) Uani 1 1 d . . . . .
 O21 O 0.2492(7) 0.2342(6) 0.4320(4) 0.137(6) Uani 1 1 d . . . . .
 O22 O 0.2632(10) 0.2494(7) 0.3157(5) 0.173(3) Uani 1 1 d . . . . .
 O23 O 0.2180(13) 0.3399(8) 0.3798(4) 0.185(4) Uani 1 1 d . . . . .
 O24 O 0.2170(9) 0.1503(10) 0.3690(7) 0.232(5) Uani 1 1 d . . . . .
 O25 O 0.3066(11) 0.3231(12) 0.3757(9) 0.312(7) Uani 1 1 d . . . . .
 O26 O 0.3191(12) 0.1701(12) 0.3797(5) 0.233(5) Uani 1 1 d . . . . .
 C1 C 0.0034(5) 0.1857(6) 0.0065(3) 0.043(3) Uani 1 1 d . . . . .
 C2 C -0.0014(7) 0.2192(6) -0.0263(3) 0.060(4) Uani 1 1 d . . . . .
 H2 H -0.0036 0.1977 -0.0488 0.072 Uiso 1 1 calc R U . . .
 C3 C -0.0030(7) 0.2793(6) -0.0279(4) 0.062(4) Uani 1 1 d . . . . .
 H3 H -0.0077 0.2993 -0.0508 0.074 Uiso 1 1 calc R U . . .
 C4 C 0.0028(5) 0.3142(6) 0.0067(4) 0.043(3) Uani 1 1 d . . . . .
 C5 C 0.0097(5) 0.2813(5) 0.0387(3) 0.043(3) Uani 1 1 d . . . . .
 H5 H 0.0143 0.3024 0.0612 0.052 Uiso 1 1 calc R U . . .
 C6 C 0.0103(6) 0.2203(5) 0.0396(3) 0.047(3) Uani 1 1 d . . . . .
 H6 H 0.0153 0.2002 0.0624 0.057 Uiso 1 1 calc R U . . .
 C7 C 0.0030(5) 0.1173(6) 0.0051(3) 0.041(3) Uani 1 1 d . . . . .
 C8 C 0.0009(5) 0.3809(6) 0.0042(3) 0.042(3) Uani 1 1 d . . . . .
 C9 C 0.1872(5) -0.0058(5) 0.0058(3) 0.041(3) Uani 1 1 d . . . . .
 C10 C 0.2188(5) -0.0033(6) -0.0281(3) 0.053(4) Uani 1 1 d . . . . .
 H10 H 0.1981 -0.0022 -0.0509 0.064 Uiso 1 1 calc R U . . .
 C11 C 0.2823(5) -0.0025(6) -0.0266(3) 0.045(3) Uani 1 1 d . . . . .
 H11 H 0.3042 -0.0022 -0.0489 0.053 Uiso 1 1 calc R U . . .
 C12 C 0.3138(5) -0.0022(5) 0.0058(3) 0.037(3) Uani 1 1 d . . . . .
 C13 C 0.2794(6) -0.0058(5) 0.0404(3) 0.048(3) Uani 1 1 d . . . . .
 H13 H 0.2999 -0.0083 0.0632 0.057 Uiso 1 1 calc R U . . .
 C14 C 0.2189(6) -0.0056(6) 0.0397(3) 0.057(4) Uani 1 1 d . . . . .
 H14 H 0.1971 -0.0052 0.0621 0.068 Uiso 1 1 calc R U . . .
 C15 C 0.1172(6) -0.0041(6) 0.0058(4) 0.0503(18) Uani 1 1 d . . . . .
 C16 C 0.3845(5) -0.0013(5) 0.0071(3) 0.036(2) Uani 1 1 d . . . . .
 C17 C 0.0038(6) 0.1765(6) 0.2443(3) 0.048(3) Uani 1 1 d . . . . .
 C18 C 0.0097(7) 0.2089(6) 0.2107(3) 0.056(3) Uani 1 1 d . . . . .
 H18 H 0.0141 0.1879 0.1882 0.067 Uiso 1 1 calc R U . . .
 C19 C 0.0091(6) 0.2738(6) 0.2110(3) 0.053(3) Uani 1 1 d . . . . .
 H19 H 0.0147 0.2960 0.1890 0.064 Uiso 1 1 calc R U . . .
 C20 C 0.0002(5) 0.3023(6) 0.2435(4) 0.045(3) Uani 1 1 d . . . . .
 C21 C -0.0060(7) 0.2735(6) 0.2766(3) 0.058(4) Uani 1 1 d . . . . .
 H21 H -0.0096 0.2956 0.2988 0.069 Uiso 1 1 calc R U . . .
 C22 C -0.0069(6) 0.2100(6) 0.2767(4) 0.056(4) Uani 1 1 d . . . . .
 H22 H -0.0149 0.1894 0.2990 0.068 Uiso 1 1 calc R U . . .
 C23 C 0.0036(5) 0.1086(5) 0.2455(3) 0.037(3) Uani 1 1 d . . . . .
 C24 C -0.0001(5) 0.3739(6) 0.2440(4) 0.043(3) Uani 1 1 d . . . . .
 C25 C 0.1894(5) -0.0110(6) 0.2432(3) 0.043(3) Uani 1 1 d . . . . .
 C26 C 0.2213(6) -0.0137(7) 0.2112(3) 0.055(4) Uani 1 1 d . . . . .
 H26 H 0.2001 -0.0175 0.1887 0.066 Uiso 1 1 calc R U . . .
 C27 C 0.2840(5) -0.0109(6) 0.2103(3) 0.043(3) Uani 1 1 d . . . . .
 H27 H 0.3043 -0.0095 0.1874 0.052 Uiso 1 1 calc R U . . .
 C28 C 0.3181(6) -0.0102(6) 0.2443(3) 0.042(3) Uani 1 1 d . . . . .
 C29 C 0.2834(5) -0.0090(7) 0.2785(3) 0.055(4) Uani 1 1 d . . . . .
 H29 H 0.3039 -0.0079 0.3014 0.066 Uiso 1 1 calc R U . . .
 C30 C 0.2207(6) -0.0096(6) 0.2778(3) 0.048(3) Uani 1 1 d . . . . .
 H30 H 0.1987 -0.0090 0.3002 0.058 Uiso 1 1 calc R U . . .
 C31 C 0.1199(6) -0.0154(5) 0.2450(3) 0.042(3) Uani 1 1 d . . . . .
 C32 C 0.3854(6) -0.0074(6) 0.2446(3) 0.046(3) Uani 1 1 d . . . . .
 C33 C 0.0059(6) -0.0041(6) 0.1249(3) 0.047(4) Uani 1 1 d D . . . .
 C34 C 0.0521(10) 0.0475(10) 0.1260(7) 0.051(4) Uiso 0.5 1 d D . P A 1
 H34A H 0.0673 0.0522 0.1511 0.076 Uiso 0.5 1 calc R U P A 1
 H34B H 0.0855 0.0382 0.1095 0.076 Uiso 0.5 1 calc R U P A 1
 H34C H 0.0327 0.0848 0.1182 0.076 Uiso 0.5 1 calc R U P A 1
 C34' C 0.0690(9) 0.0230(12) 0.1240(7) 0.051(4) Uiso 0.5 1 d D . P A 2
 H34D H 0.0825 0.0310 0.1492 0.076 Uiso 0.5 1 calc R U P A 2
 H34E H 0.0967 -0.0053 0.1123 0.076 Uiso 0.5 1 calc R U P A 2
 H34F H 0.0683 0.0605 0.1101 0.076 Uiso 0.5 1 calc R U P A 2
 C35 C 0.0038(5) 0.4974(5) 0.1256(3) 0.047(4) Uani 1 1 d D . . . .
 C36 C 0.0684(10) 0.5215(16) 0.1219(8) 0.091(7) Uiso 0.5 1 d D . P B 1
 H36A H 0.0840 0.5119 0.0975 0.136 Uiso 0.5 1 calc R U P B 1
 H36B H 0.0684 0.5651 0.1254 0.136 Uiso 0.5 1 calc R U P B 1
 H36C H 0.0940 0.5028 0.1406 0.136 Uiso 0.5 1 calc R U P B 1
 C36' C 0.0581(13) 0.4541(14) 0.1262(8) 0.091(7) Uiso 0.5 1 d D . P B 2
 H36D H 0.0748 0.4507 0.1014 0.136 Uiso 0.5 1 calc R U P B 2
 H36E H 0.0888 0.4697 0.1429 0.136 Uiso 0.5 1 calc R U P B 2
 H36F H 0.0449 0.4145 0.1347 0.136 Uiso 0.5 1 calc R U P B 2

loop_
  _atom_site_aniso_label
  _atom_site_aniso_U_11
  _atom_site_aniso_U_22
  _atom_site_aniso_U_33
  _atom_site_aniso_U_23
  _atom_site_aniso_U_13
  _atom_site_aniso_U_12
 Zn1 0.0186(9) 0.0274(8) 0.0195(7) 0.0004(4) -0.0003(4) 0.0002(4)
 Zn2 0.0222(8) 0.0278(7) 0.0203(7) -0.0003(4) -0.0009(5) -0.0015(4)
 Zn3 0.0210(7) 0.0278(7) 0.0205(7) -0.0011(4) -0.0006(5) -0.0025(4)
 Zn4 0.0182(9) 0.0260(8) 0.0208(7) 0.0004(4) -0.0002(4) -0.0013(4)
 Zn5 0.0514(12) 0.0681(14) 0.0683(13) 0.0060(8) -0.0027(10) -0.0003(7)
 S1 0.289(10) 0.101(5) 0.129(5) 0.031(4) -0.033(5) -0.009(5)
 S2 0.345(12) 0.098(5) 0.112(4) 0.002(3) -0.027(5) -0.009(5)
 S3 0.123(6) 0.191(8) 0.381(14) -0.057(8) 0.065(7) -0.088(6)
 S4 0.171(9) 0.216(10) 0.55(2) -0.088(10) -0.050(11) -0.104(8)
 S5 0.259(11) 0.242(10) 0.198(8) -0.087(7) 0.001(8) 0.112(8)
 S6 0.122(6) 0.206(10) 0.439(17) -0.134(10) -0.114(8) 0.087(6)
 O1 0.074(7) 0.033(4) 0.048(5) -0.009(4) -0.001(4) 0.002(4)
 O2 0.068(7) 0.040(5) 0.055(5) 0.003(4) -0.016(4) -0.004(4)
 O3 0.072(7) 0.032(4) 0.049(5) 0.009(3) -0.009(4) -0.012(4)
 O4 0.067(7) 0.038(5) 0.057(5) -0.005(4) -0.018(4) 0.005(4)
 O5 0.020(3) 0.084(5) 0.047(3) -0.009(3) -0.009(3) 0.008(3)
 O6 0.015(4) 0.118(8) 0.043(4) -0.017(4) 0.012(3) -0.005(4)
 O7 0.011(4) 0.134(9) 0.041(4) 0.005(4) 0.008(4) 0.004(4)
 O8 0.007(4) 0.077(6) 0.068(6) 0.002(4) -0.002(4) -0.003(3)
 O9 0.146(12) 0.038(5) 0.060(5) -0.011(4) -0.015(6) 0.018(5)
 O10 0.103(8) 0.026(4) 0.052(5) -0.002(4) -0.019(5) 0.002(4)
 O11 0.084(8) 0.032(4) 0.056(5) -0.006(4) -0.004(4) -0.012(4)
 O12 0.082(8) 0.039(5) 0.050(5) -0.018(4) -0.012(4) 0.009(4)
 O13 0.024(4) 0.086(6) 0.035(4) 0.003(4) 0.003(3) -0.014(4)
 O14 0.028(4) 0.069(5) 0.042(4) -0.005(4) 0.011(4) -0.010(4)
 O15 0.007(3) 0.095(5) 0.055(3) -0.003(3) -0.002(2) 0.004(3)
 O16 0.007(3) 0.095(5) 0.055(3) -0.003(3) -0.002(2) 0.004(3)
 O17 0.032(4) 0.061(5) 0.028(3) 0.009(3) 0.000(3) -0.012(3)
 O18 0.031(4) 0.059(5) 0.029(3) -0.004(3) -0.002(3) -0.009(3)
 O19 0.050(5) 0.066(5) 0.027(3) -0.003(3) 0.004(4) 0.020(4)
 O20 0.048(5) 0.072(6) 0.028(3) 0.006(3) -0.005(4) 0.019(4)
 O21 0.235(19) 0.093(10) 0.083(8) 0.020(7) -0.005(9) 0.073(10)
 O22 0.289(10) 0.101(5) 0.129(5) 0.031(4) -0.033(5) -0.009(5)
 O23 0.345(12) 0.098(5) 0.112(4) 0.002(3) -0.027(5) -0.009(5)
 O24 0.123(6) 0.191(8) 0.381(14) -0.057(8) 0.065(7) -0.088(6)
 O25 0.171(9) 0.216(10) 0.55(2) -0.088(10) -0.050(11) -0.104(8)
 O26 0.259(11) 0.242(10) 0.198(8) -0.087(7) 0.001(8) 0.112(8)
 C1 0.048(8) 0.035(6) 0.045(5) -0.005(5) -0.006(5) -0.002(4)
 C2 0.100(12) 0.038(7) 0.042(7) -0.012(5) -0.011(6) 0.004(6)
 C3 0.109(13) 0.029(6) 0.047(7) 0.004(5) -0.002(7) 0.004(6)
 C4 0.045(7) 0.032(6) 0.052(6) 0.000(5) 0.003(5) 0.002(4)
 C5 0.046(6) 0.041(6) 0.042(6) -0.003(5) 0.001(5) 0.002(5)
 C6 0.056(7) 0.036(6) 0.050(6) 0.003(5) 0.004(6) 0.002(5)
 C7 0.030(7) 0.042(7) 0.050(6) 0.010(5) -0.004(5) 0.002(4)
 C8 0.037(7) 0.040(7) 0.050(6) -0.011(5) -0.005(5) -0.006(4)
 C9 0.014(5) 0.059(7) 0.049(6) 0.005(5) -0.013(5) 0.004(4)
 C10 0.025(6) 0.106(11) 0.029(6) 0.003(6) -0.012(5) 0.004(6)
 C11 0.036(6) 0.075(8) 0.022(5) 0.006(5) 0.008(5) 0.012(5)
 C12 0.015(5) 0.062(7) 0.033(5) 0.003(4) 0.010(5) -0.003(4)
 C13 0.036(7) 0.066(8) 0.041(6) 0.005(5) -0.013(5) -0.008(5)
 C14 0.030(7) 0.110(11) 0.030(6) -0.001(6) 0.014(5) 0.004(6)
 C15 0.020(3) 0.084(5) 0.047(3) -0.009(3) -0.009(3) 0.008(3)
 C16 0.020(6) 0.051(6) 0.038(5) 0.000(4) 0.003(5) 0.013(4)
 C17 0.064(9) 0.027(7) 0.055(7) 0.004(5) 0.003(6) 0.004(5)
 C18 0.088(10) 0.032(6) 0.047(6) -0.003(5) 0.012(7) 0.007(6)
 C19 0.080(9) 0.030(6) 0.050(7) 0.001(5) 0.011(7) 0.006(6)
 C20 0.049(8) 0.022(6) 0.064(8) -0.010(5) -0.005(5) -0.004(4)
 C21 0.103(12) 0.030(6) 0.040(6) -0.011(5) 0.005(7) -0.012(6)
 C22 0.083(10) 0.042(7) 0.044(6) 0.002(5) -0.004(6) -0.006(6)
 C23 0.050(8) 0.025(6) 0.035(5) -0.009(4) 0.007(5) -0.010(4)
 C24 0.048(8) 0.025(6) 0.057(7) 0.007(5) 0.007(5) 0.004(4)
 C25 0.018(5) 0.069(8) 0.042(6) -0.011(5) -0.013(5) 0.009(5)
 C26 0.023(6) 0.116(11) 0.026(5) 0.011(6) -0.011(5) -0.015(6)
 C27 0.011(5) 0.085(8) 0.034(5) 0.005(5) 0.005(4) 0.000(5)
 C28 0.036(6) 0.052(7) 0.036(5) -0.005(5) 0.014(5) -0.009(5)
 C29 0.016(5) 0.113(11) 0.037(6) 0.008(6) -0.007(5) -0.006(6)
 C30 0.034(6) 0.085(9) 0.025(5) 0.009(5) 0.002(5) -0.008(6)
 C31 0.043(7) 0.020(5) 0.064(7) -0.009(4) -0.003(6) 0.009(5)
 C32 0.035(7) 0.067(8) 0.037(6) -0.002(5) 0.007(5) -0.011(6)
 C33 0.052(9) 0.056(10) 0.032(8) 0.005(5) 0.001(6) -0.012(5)
 C35 0.050(9) 0.038(9) 0.054(10) 0.004(5) 0.000(6) -0.007(4)

_geom_special_details
;
 All esds (except the esd in the dihedral angle between two l.s. planes)
 are estimated using the full covariance matrix.  The cell esds are taken
 into account individually in the estimation of esds in distances, angles
 and torsion angles; correlations between esds in cell parameters are only
 used when they are defined by crystal symmetry.  An approximate (isotropic)
 treatment of cell esds is used for estimating esds involving l.s. planes.
;
loop_
  _geom_bond_atom_site_label_1
  _geom_bond_atom_site_label_2
  _geom_bond_distance
  _geom_bond_site_symmetry_2
  _geom_bond_publ_flag
 Zn1 Zn1 2.984(2) 5 ?
 Zn1 O1 2.057(8) 5 ?
 Zn1 O2 2.021(9) . ?
 Zn1 O5 2.079(8) 5 ?
 Zn1 O6 2.083(8) . ?
 Zn1 O17 1.950(6) . ?
 Zn2 Zn3 2.9822(17) . ?
 Zn2 O9 1.998(10) . ?
 Zn2 O12 2.073(8) 4_545 ?
 Zn2 O13 2.026(8) . ?
 Zn2 O16 2.043(7) 6_556 ?
 Zn2 O18 1.944(6) . ?
 Zn3 O10 2.051(8) . ?
 Zn3 O11 2.026(9) 4_545 ?
 Zn3 O14 2.036(8) . ?
 Zn3 O15 2.008(7) 6_556 ?
 Zn3 O20 1.949(6) 4_545 ?
 Zn4 Zn4 2.981(2) 5_565 ?
 Zn4 O3 2.032(8) 5_565 ?
 Zn4 O4 2.025(9) . ?
 Zn4 O7 2.082(8) 3_455 ?
 Zn4 O8 2.102(8) 7_665 ?
 Zn4 O19 1.954(6) . ?
 Zn5 O21 2.052(13) . ?
 Zn5 O22 2.132(18) . ?
 Zn5 O23 2.183(19) . ?
 Zn5 O24 2.212(19) . ?
 Zn5 O25 2.09(2) . ?
 Zn5 O26 2.24(2) . ?
 S1 O21 1.578(13) . ?
 S2 O22 1.724(15) . ?
 S3 O24 1.577(18) . ?
 S4 O25 1.21(2) . ?
 S5 O26 1.275(19) . ?
 S6 O23 1.64(3) . ?
 O1 Zn1 2.057(8) 5 ?
 O1 C7 1.192(15) . ?
 O2 C7 1.296(14) . ?
 O3 Zn4 2.032(8) 5_565 ?
 O3 C8 1.262(15) . ?
 O4 C8 1.296(14) . ?
 O5 Zn1 2.079(8) 5 ?
 O5 C15 1.245(14) . ?
 O6 C15 1.197(15) . ?
 O7 Zn4 2.082(8) 3 ?
 O7 C16 1.267(13) . ?
 O8 Zn4 2.102(7) 7_655 ?
 O8 C16 1.138(13) . ?
 O9 C23 1.319(14) . ?
 O10 C23 1.197(13) . ?
 O11 Zn3 2.026(9) 4 ?
 O11 C24 1.229(15) . ?
 O12 Zn2 2.072(8) 4 ?
 O12 C24 1.226(15) . ?
 O13 C31 1.264(13) . ?
 O14 C31 1.220(13) . ?
 O15 Zn3 2.008(7) 6_656 ?
 O15 C32 1.289(14) . ?
 O16 Zn2 2.043(7) 6_656 ?
 O16 C32 1.233(14) . ?
 O17 C33 1.254(11) . ?
 O18 C33 1.266(11) . ?
 O19 C35 1.251(12) . ?
 O20 Zn3 1.950(6) 4 ?
 O20 C35 1.213(12) . ?
 C1 C2 1.384(17) . ?
 C1 C6 1.409(16) . ?
 C1 C7 1.495(17) . ?
 C2 H2 0.9300 . ?
 C2 C3 1.31(2) . ?
 C3 H3 0.9300 . ?
 C3 C4 1.456(17) . ?
 C4 C5 1.359(17) . ?
 C4 C8 1.458(18) . ?
 C5 H5 0.9300 . ?
 C5 C6 1.332(19) . ?
 C6 H6 0.9300 . ?
 C9 C10 1.393(17) . ?
 C9 C14 1.394(16) . ?
 C9 C15 1.528(16) . ?
 C10 H10 0.9300 . ?
 C10 C11 1.386(19) . ?
 C11 H11 0.9300 . ?
 C11 C12 1.344(15) . ?
 C12 C13 1.445(16) . ?
 C12 C16 1.543(15) . ?
 C13 H13 0.9300 . ?
 C13 C14 1.32(2) . ?
 C14 H14 0.9300 . ?
 C17 C18 1.398(17) . ?
 C17 C22 1.388(17) . ?
 C17 C23 1.484(17) . ?
 C18 H18 0.9300 . ?
 C18 C19 1.416(17) . ?
 C19 H19 0.9300 . ?
 C19 C20 1.329(17) . ?
 C20 C21 1.346(17) . ?
 C20 C24 1.562(17) . ?
 C21 H21 0.9300 . ?
 C21 C22 1.386(18) . ?
 C22 H22 0.9300 . ?
 C25 C26 1.338(16) . ?
 C25 C30 1.412(15) . ?
 C25 C31 1.520(17) . ?
 C26 H26 0.9300 . ?
 C26 C27 1.368(18) . ?
 C27 H27 0.9300 . ?
 C27 C28 1.425(16) . ?
 C28 C29 1.434(15) . ?
 C28 C32 1.469(18) . ?
 C29 H29 0.9300 . ?
 C29 C30 1.367(19) . ?
 C30 H30 0.9300 . ?
 C33 C34 1.510(16) . ?
 C33 C34' 1.498(16) . ?
 C34 H34A 0.9600 . ?
 C34 H34B 0.9600 . ?
 C34 H34C 0.9600 . ?
 C34' H34D 0.9600 . ?
 C34' H34E 0.9600 . ?
 C34' H34F 0.9600 . ?
 C35 C36 1.509(18) . ?
 C35 C36' 1.514(18) . ?
 C36 H36A 0.9600 . ?
 C36 H36B 0.9600 . ?
 C36 H36C 0.9600 . ?
 C36' H36D 0.9600 . ?
 C36' H36E 0.9600 . ?
 C36' H36F 0.9600 . ?

loop_
  _geom_angle_atom_site_label_1
  _geom_angle_atom_site_label_2
  _geom_angle_atom_site_label_3
  _geom_angle
  _geom_angle_site_symmetry_1
  _geom_angle_site_symmetry_3
  _geom_angle_publ_flag
 O1 Zn1 Zn1 74.3(2) 5 5 ?
 O1 Zn1 O5 87.4(3) 5 5 ?
 O1 Zn1 O6 88.2(4) 5 . ?
 O2 Zn1 Zn1 83.7(3) . 5 ?
 O2 Zn1 O1 158.0(3) . 5 ?
 O2 Zn1 O5 89.0(3) . 5 ?
 O2 Zn1 O6 87.3(4) . . ?
 O5 Zn1 Zn1 76.2(2) 5 5 ?
 O5 Zn1 O6 158.4(3) 5 . ?
 O6 Zn1 Zn1 82.2(2) . 5 ?
 O17 Zn1 Zn1 167.6(2) . 5 ?
 O17 Zn1 O1 96.8(3) . 5 ?
 O17 Zn1 O2 105.1(3) . . ?
 O17 Zn1 O5 94.9(3) . 5 ?
 O17 Zn1 O6 106.6(3) . . ?
 O9 Zn2 Zn3 83.0(3) . . ?
 O9 Zn2 O12 158.4(4) . 4_545 ?
 O9 Zn2 O13 91.6(4) . . ?
 O9 Zn2 O16 84.2(4) . 6_556 ?
 O12 Zn2 Zn3 75.4(2) 4_545 . ?
 O13 Zn2 Zn3 82.7(2) . . ?
 O13 Zn2 O12 86.6(3) . 4_545 ?
 O13 Zn2 O16 157.7(3) . 6_556 ?
 O16 Zn2 Zn3 75.1(2) 6_556 . ?
 O16 Zn2 O12 89.3(4) 6_556 4_545 ?
 O18 Zn2 Zn3 168.8(2) . . ?
 O18 Zn2 O9 102.4(4) . . ?
 O18 Zn2 O12 98.7(3) . 4_545 ?
 O18 Zn2 O13 106.6(3) . . ?
 O18 Zn2 O16 95.6(3) . 6_556 ?
 O10 Zn3 Zn2 75.0(2) . . ?
 O11 Zn3 Zn2 82.7(3) 4_545 . ?
 O11 Zn3 O10 157.7(3) 4_545 . ?
 O11 Zn3 O14 86.7(4) 4_545 . ?
 O14 Zn3 Zn2 75.3(2) . . ?
 O14 Zn3 O10 88.0(4) . . ?
 O15 Zn3 Zn2 83.5(2) 6_556 . ?
 O15 Zn3 O10 88.4(4) 6_556 . ?
 O15 Zn3 O11 88.7(4) 6_556 4_545 ?
 O15 Zn3 O14 158.7(3) 6_556 . ?
 O20 Zn3 Zn2 168.7(2) 4_545 . ?
 O20 Zn3 O10 97.9(3) 4_545 . ?
 O20 Zn3 O11 104.2(3) 4_545 4_545 ?
 O20 Zn3 O14 96.0(3) 4_545 . ?
 O20 Zn3 O15 105.3(3) 4_545 6_556 ?
 O3 Zn4 Zn4 77.2(2) 5_565 5_565 ?
 O3 Zn4 O7 86.1(4) 5_565 3_455 ?
 O3 Zn4 O8 89.8(3) 5_565 7_665 ?
 O4 Zn4 Zn4 81.9(3) . 5_565 ?
 O4 Zn4 O3 159.1(4) . 5_565 ?
 O4 Zn4 O7 89.9(4) . 3_455 ?
 O4 Zn4 O8 86.5(3) . 7_665 ?
 O7 Zn4 Zn4 76.0(2) 3_455 5_565 ?
 O7 Zn4 O8 158.7(3) 3_455 7_665 ?
 O8 Zn4 Zn4 82.7(2) 7_665 5_565 ?
 O19 Zn4 Zn4 169.4(2) . 5_565 ?
 O19 Zn4 O3 97.9(3) . 5_565 ?
 O19 Zn4 O4 102.8(4) . . ?
 O19 Zn4 O7 94.3(3) . 3_455 ?
 O19 Zn4 O8 106.9(3) . 7_665 ?
 O21 Zn5 O22 171.6(6) . . ?
 O21 Zn5 O23 91.8(5) . . ?
 O21 Zn5 O24 88.7(8) . . ?
 O21 Zn5 O25 95.2(10) . . ?
 O21 Zn5 O26 81.0(6) . . ?
 O22 Zn5 O23 94.8(6) . . ?
 O22 Zn5 O24 89.2(7) . . ?
 O22 Zn5 O26 90.9(7) . . ?
 O23 Zn5 O24 142.2(10) . . ?
 O23 Zn5 O26 154.8(10) . . ?
 O24 Zn5 O26 62.3(9) . . ?
 O25 Zn5 O22 84.4(10) . . ?
 O25 Zn5 O23 54.9(10) . . ?
 O25 Zn5 O24 162.6(10) . . ?
 O25 Zn5 O26 101.5(12) . . ?
 C7 O1 Zn1 135.1(9) . 5 ?
 C7 O2 Zn1 121.6(8) . . ?
 C8 O3 Zn4 132.3(8) . 5_565 ?
 C8 O4 Zn4 125.6(9) . . ?
 C15 O5 Zn1 129.6(8) . 5 ?
 C15 O6 Zn1 122.3(8) . . ?
 C16 O7 Zn4 127.4(8) . 3 ?
 C16 O8 Zn4 120.1(8) . 7_655 ?
 C23 O9 Zn2 124.1(9) . . ?
 C23 O10 Zn3 135.3(8) . . ?
 C24 O11 Zn3 123.2(9) . 4 ?
 C24 O12 Zn2 130.8(9) . 4 ?
 C31 O13 Zn2 122.9(8) . . ?
 C31 O14 Zn3 133.4(8) . . ?
 C32 O15 Zn3 123.0(8) . 6_656 ?
 C32 O16 Zn2 133.6(8) . 6_656 ?
 C33 O17 Zn1 135.0(6) . . ?
 C33 O18 Zn2 135.1(7) . . ?
 C35 O19 Zn4 137.6(7) . . ?
 C35 O20 Zn3 137.3(8) . 4 ?
 S1 O21 Zn5 121.4(8) . . ?
 S2 O22 Zn5 110.6(9) . . ?
 S6 O23 Zn5 109.7(11) . . ?
 S3 O24 Zn5 109.6(13) . . ?
 S4 O25 Zn5 144(3) . . ?
 S5 O26 Zn5 131.6(17) . . ?
 C2 C1 C6 115.7(12) . . ?
 C2 C1 C7 120.0(11) . . ?
 C6 C1 C7 124.2(11) . . ?
 C1 C2 H2 117.8 . . ?
 C3 C2 C1 124.5(11) . . ?
 C3 C2 H2 117.8 . . ?
 C2 C3 H3 120.5 . . ?
 C2 C3 C4 118.9(11) . . ?
 C4 C3 H3 120.5 . . ?
 C3 C4 C8 117.9(11) . . ?
 C5 C4 C3 116.5(12) . . ?
 C5 C4 C8 125.7(12) . . ?
 C4 C5 H5 118.3 . . ?
 C6 C5 C4 123.3(11) . . ?
 C6 C5 H5 118.3 . . ?
 C1 C6 H6 119.5 . . ?
 C5 C6 C1 121.0(11) . . ?
 C5 C6 H6 119.5 . . ?
 O1 C7 O2 125.1(13) . . ?
 O1 C7 C1 119.5(11) . . ?
 O2 C7 C1 115.5(12) . . ?
 O3 C8 O4 122.9(13) . . ?
 O3 C8 C4 121.1(11) . . ?
 O4 C8 C4 116.0(12) . . ?
 C10 C9 C14 120.5(11) . . ?
 C10 C9 C15 119.7(10) . . ?
 C14 C9 C15 119.6(11) . . ?
 C9 C10 H10 121.3 . . ?
 C11 C10 C9 117.4(10) . . ?
 C11 C10 H10 121.3 . . ?
 C10 C11 H11 118.5 . . ?
 C12 C11 C10 123.0(10) . . ?
 C12 C11 H11 118.5 . . ?
 C11 C12 C13 118.0(11) . . ?
 C11 C12 C16 122.4(10) . . ?
 C13 C12 C16 119.6(10) . . ?
 C12 C13 H13 120.0 . . ?
 C14 C13 C12 120.1(10) . . ?
 C14 C13 H13 120.0 . . ?
 C9 C14 H14 119.6 . . ?
 C13 C14 C9 120.9(10) . . ?
 C13 C14 H14 119.6 . . ?
 O5 C15 C9 113.8(11) . . ?
 O6 C15 O5 129.6(12) . . ?
 O6 C15 C9 116.6(11) . . ?
 O7 C16 C12 109.9(10) . . ?
 O8 C16 O7 133.8(12) . . ?
 O8 C16 C12 116.3(10) . . ?
 C18 C17 C23 122.1(11) . . ?
 C22 C17 C18 117.6(12) . . ?
 C22 C17 C23 120.1(11) . . ?
 C17 C18 H18 120.1 . . ?
 C17 C18 C19 119.9(11) . . ?
 C19 C18 H18 120.1 . . ?
 C18 C19 H19 120.8 . . ?
 C20 C19 C18 118.4(11) . . ?
 C20 C19 H19 120.8 . . ?
 C19 C20 C21 124.2(13) . . ?
 C19 C20 C24 118.6(12) . . ?
 C21 C20 C24 117.2(11) . . ?
 C20 C21 H21 121.0 . . ?
 C20 C21 C22 118.0(11) . . ?
 C22 C21 H21 121.0 . . ?
 C17 C22 H22 119.2 . . ?
 C21 C22 C17 121.5(11) . . ?
 C21 C22 H22 119.2 . . ?
 O9 C23 C17 117.4(10) . . ?
 O10 C23 O9 122.5(12) . . ?
 O10 C23 C17 120.1(10) . . ?
 O11 C24 C20 117.2(12) . . ?
 O12 C24 O11 127.6(13) . . ?
 O12 C24 C20 115.0(11) . . ?
 C26 C25 C30 119.8(11) . . ?
 C26 C25 C31 123.5(10) . . ?
 C30 C25 C31 116.5(11) . . ?
 C25 C26 H26 118.7 . . ?
 C25 C26 C27 122.5(10) . . ?
 C27 C26 H26 118.7 . . ?
 C26 C27 H27 120.0 . . ?
 C26 C27 C28 120.1(10) . . ?
 C28 C27 H27 120.0 . . ?
 C27 C28 C29 116.7(11) . . ?
 C27 C28 C32 121.9(10) . . ?
 C29 C28 C32 121.3(11) . . ?
 C28 C29 H29 119.6 . . ?
 C30 C29 C28 120.8(10) . . ?
 C30 C29 H29 119.6 . . ?
 C25 C30 H30 120.0 . . ?
 C29 C30 C25 119.9(10) . . ?
 C29 C30 H30 120.0 . . ?
 O13 C31 C25 114.9(10) . . ?
 O14 C31 O13 125.7(12) . . ?
 O14 C31 C25 118.8(11) . . ?
 O15 C32 C28 118.0(10) . . ?
 O16 C32 O15 124.4(12) . . ?
 O16 C32 C28 117.7(10) . . ?
 O17 C33 O18 118.9(9) . . ?
 O17 C33 C34 119.7(12) . . ?
 O17 C33 C34' 118.9(12) . . ?
 O18 C33 C34 119.4(12) . . ?
 O18 C33 C34' 120.9(13) . . ?
 C33 C34 H34A 109.5 . . ?
 C33 C34 H34B 109.5 . . ?
 C33 C34 H34C 109.5 . . ?
 H34A C34 H34B 109.5 . . ?
 H34A C34 H34C 109.5 . . ?
 H34B C34 H34C 109.5 . . ?
 C33 C34' H34D 109.5 . . ?
 C33 C34' H34E 109.5 . . ?
 C33 C34' H34F 109.5 . . ?
 H34D C34' H34E 109.5 . . ?
 H34D C34' H34F 109.5 . . ?
 H34E C34' H34F 109.5 . . ?
 O19 C35 C36 102.4(15) . . ?
 O19 C35 C36' 120.0(14) . . ?
 O20 C35 O19 121.8(11) . . ?
 O20 C35 C36 117.1(15) . . ?
 O20 C35 C36' 116.7(15) . . ?
 C35 C36 H36A 109.5 . . ?
 C35 C36 H36B 109.5 . . ?
 C35 C36 H36C 109.5 . . ?
 H36A C36 H36B 109.5 . . ?
 H36A C36 H36C 109.5 . . ?
 H36B C36 H36C 109.5 . . ?
 C35 C36' H36D 109.5 . . ?
 C35 C36' H36E 109.5 . . ?
 C35 C36' H36F 109.5 . . ?
 H36D C36' H36E 109.5 . . ?
 H36D C36' H36F 109.5 . . ?
 H36E C36' H36F 109.5 . . ?

loop_
  _geom_torsion_atom_site_label_1
  _geom_torsion_atom_site_label_2
  _geom_torsion_atom_site_label_3
  _geom_torsion_atom_site_label_4
  _geom_torsion
  _geom_torsion_site_symmetry_1
  _geom_torsion_site_symmetry_2
  _geom_torsion_site_symmetry_3
  _geom_torsion_site_symmetry_4
  _geom_torsion_publ_flag
 Zn1 O1 C7 O2 3.3(19) 5 . . . ?
 Zn1 O1 C7 C1 -178.5(8) 5 . . . ?
 Zn1 O2 C7 O1 -5.4(16) . . . . ?
 Zn1 O2 C7 C1 176.4(7) . . . . ?
 Zn1 O5 C15 O6 2(2) 5 . . . ?
 Zn1 O5 C15 C9 -177.9(7) 5 . . . ?
 Zn1 O6 C15 O5 0(2) . . . . ?
 Zn1 O6 C15 C9 -179.7(8) . . . . ?
 Zn1 O17 C33 O18 -178.2(7) . . . . ?
 Zn1 O17 C33 C34 18(2) . . . . ?
 Zn1 O17 C33 C34' -11(2) . . . . ?
 Zn2 O9 C23 O10 -2.6(19) . . . . ?
 Zn2 O9 C23 C17 179.1(8) . . . . ?
 Zn2 O12 C24 O11 -6(2) 4 . . . ?
 Zn2 O12 C24 C20 179.4(7) 4 . . . ?
 Zn2 O13 C31 O14 -3.2(16) . . . . ?
 Zn2 O13 C31 C25 -173.8(7) . . . . ?
 Zn2 O16 C32 O15 -9(2) 6_656 . . . ?
 Zn2 O16 C32 C28 170.6(8) 6_656 . . . ?
 Zn2 O18 C33 O17 -175.6(7) . . . . ?
 Zn2 O18 C33 C34 -12(2) . . . . ?
 Zn2 O18 C33 C34' 17(2) . . . . ?
 Zn3 O10 C23 O9 2(2) . . . . ?
 Zn3 O10 C23 C17 179.9(9) . . . . ?
 Zn3 O11 C24 O12 5.3(18) 4 . . . ?
 Zn3 O11 C24 C20 179.8(7) 4 . . . ?
 Zn3 O14 C31 O13 3.6(18) . . . . ?
 Zn3 O14 C31 C25 173.8(8) . . . . ?
 Zn3 O15 C32 O16 2.5(19) 6_656 . . . ?
 Zn3 O15 C32 C28 -177.3(9) 6_656 . . . ?
 Zn3 O20 C35 O19 -179.0(8) 4 . . . ?
 Zn3 O20 C35 C36 -52(2) 4 . . . ?
 Zn3 O20 C35 C36' 15(2) 4 . . . ?
 Zn4 O3 C8 O4 -0.1(17) 5_565 . . . ?
 Zn4 O3 C8 C4 -178.0(7) 5_565 . . . ?
 Zn4 O4 C8 O3 1.8(16) . . . . ?
 Zn4 O4 C8 C4 179.8(7) . . . . ?
 Zn4 O7 C16 O8 -1(2) 3 . . . ?
 Zn4 O7 C16 C12 -179.9(7) 3 . . . ?
 Zn4 O8 C16 O7 1.8(19) 7_655 . . . ?
 Zn4 O8 C16 C12 -179.2(7) 7_655 . . . ?
 Zn4 O19 C35 O20 -172.7(8) . . . . ?
 Zn4 O19 C35 C36 54.1(19) . . . . ?
 Zn4 O19 C35 C36' -7(2) . . . . ?
 C1 C2 C3 C4 2(2) . . . . ?
 C2 C1 C6 C5 2.4(18) . . . . ?
 C2 C1 C7 O1 6.6(17) . . . . ?
 C2 C1 C7 O2 -175.1(11) . . . . ?
 C2 C3 C4 C5 0.2(19) . . . . ?
 C2 C3 C4 C8 180.0(12) . . . . ?
 C3 C4 C5 C6 -1.3(18) . . . . ?
 C3 C4 C8 O3 -8.4(17) . . . . ?
 C3 C4 C8 O4 173.6(11) . . . . ?
 C4 C5 C6 C1 -0.1(18) . . . . ?
 C5 C4 C8 O3 171.4(11) . . . . ?
 C5 C4 C8 O4 -6.7(17) . . . . ?
 C6 C1 C2 C3 -4(2) . . . . ?
 C6 C1 C7 O1 -171.4(11) . . . . ?
 C6 C1 C7 O2 6.9(16) . . . . ?
 C7 C1 C2 C3 178.3(12) . . . . ?
 C7 C1 C6 C5 -179.5(11) . . . . ?
 C8 C4 C5 C6 179.0(11) . . . . ?
 C9 C10 C11 C12 -2.0(19) . . . . ?
 C10 C9 C14 C13 -3(2) . . . . ?
 C10 C9 C15 O5 2.8(17) . . . . ?
 C10 C9 C15 O6 -177.1(12) . . . . ?
 C10 C11 C12 C13 3.0(18) . . . . ?
 C10 C11 C12 C16 -179.9(12) . . . . ?
 C11 C12 C13 C14 -4.0(18) . . . . ?
 C11 C12 C16 O7 -1.9(15) . . . . ?
 C11 C12 C16 O8 178.9(11) . . . . ?
 C12 C13 C14 C9 4(2) . . . . ?
 C13 C12 C16 O7 175.2(10) . . . . ?
 C13 C12 C16 O8 -4.1(16) . . . . ?
 C14 C9 C10 C11 1.9(19) . . . . ?
 C14 C9 C15 O5 178.4(12) . . . . ?
 C14 C9 C15 O6 -1.5(19) . . . . ?
 C15 C9 C10 C11 177.5(12) . . . . ?
 C15 C9 C14 C13 -178.7(13) . . . . ?
 C16 C12 C13 C14 178.8(12) . . . . ?
 C17 C18 C19 C20 -3(2) . . . . ?
 C18 C17 C22 C21 -6(2) . . . . ?
 C18 C17 C23 O9 -9.5(19) . . . . ?
 C18 C17 C23 O10 172.1(13) . . . . ?
 C18 C19 C20 C21 3(2) . . . . ?
 C18 C19 C20 C24 179.6(11) . . . . ?
 C19 C20 C21 C22 -4(2) . . . . ?
 C19 C20 C24 O11 13.6(17) . . . . ?
 C19 C20 C24 O12 -171.2(12) . . . . ?
 C20 C21 C22 C17 6(2) . . . . ?
 C21 C20 C24 O11 -169.1(12) . . . . ?
 C21 C20 C24 O12 6.0(16) . . . . ?
 C22 C17 C18 C19 4(2) . . . . ?
 C22 C17 C23 O9 165.4(13) . . . . ?
 C22 C17 C23 O10 -13.0(19) . . . . ?
 C23 C17 C18 C19 179.5(12) . . . . ?
 C23 C17 C22 C21 178.8(12) . . . . ?
 C24 C20 C21 C22 178.9(11) . . . . ?
 C25 C26 C27 C28 5(2) . . . . ?
 C26 C25 C30 C29 2(2) . . . . ?
 C26 C25 C31 O13 -7.7(18) . . . . ?
 C26 C25 C31 O14 -178.9(12) . . . . ?
 C26 C27 C28 C29 -3.4(19) . . . . ?
 C26 C27 C28 C32 180.0(12) . . . . ?
 C27 C28 C29 C30 1(2) . . . . ?
 C27 C28 C32 O15 -2.2(19) . . . . ?
 C27 C28 C32 O16 178.0(11) . . . . ?
 C28 C29 C30 C25 0(2) . . . . ?
 C29 C28 C32 O15 -178.7(12) . . . . ?
 C29 C28 C32 O16 1.5(19) . . . . ?
 C30 C25 C26 C27 -5(2) . . . . ?
 C30 C25 C31 O13 178.2(11) . . . . ?
 C30 C25 C31 O14 6.9(17) . . . . ?
 C31 C25 C26 C27 -178.5(12) . . . . ?
 C31 C25 C30 C29 176.4(12) . . . . ?
 C32 C28 C29 C30 177.7(13) . . . . ?

_shelx_res_file
;
TITL 100k_a.res in P2(1)/c New:Pbca
CELL 1.54186 21.803 21.8276 35.6749 90 90 90
ZERR 8 0.0003 0.0002 0.0005 0 0.001 0
LATT 1
SYMM 0.5-X,-Y,0.5+Z
SYMM 0.5+X,0.5-Y,-Z
SYMM -X,0.5+Y,0.5-Z
SFAC C H O S Zn
UNIT 384 464 208 48 40
EADP O15 O16
EADP O5 C15
EADP S1 O22
EADP S2 O23
EADP S3 O24
EADP S4 O25
EADP S5 O26
EADP C34 C34'
EADP C36 C36'
DFIX 1.5 C33 C34
DFIX 1.5 C33 C34'
DFIX 1.5 C35 C36
DFIX 1.5 C35 C36'

L.S. 20
PLAN  66
TEMP -3
CONF
LIST 4
ABIN
MORE -1
BOND $H
fmap 2
acta
TWIN 0 1 0 -1 0 0 0 0 1 2

WGHT    0.200000
BASF   0.20423
FVAR       0.04948
ZN1   5   -0.002372   -0.002114    0.041777    11.00000    0.01863    0.02742 =
         0.01948    0.00045   -0.00029    0.00025
ZN2   5    0.000772   -0.011904    0.208219    11.00000    0.02215    0.02783 =
         0.02032   -0.00033   -0.00087   -0.00152
ZN3   5    0.005363   -0.007440    0.291721    11.00000    0.02103    0.02778 =
         0.02052   -0.00106   -0.00061   -0.00249
ZN4   5   -0.002146    0.502363    0.041731    11.00000    0.01825    0.02599 =
         0.02078    0.00042   -0.00022   -0.00130
ZN5   5    0.250183    0.245542    0.374924    11.00000    0.05143    0.06815 =
         0.06826    0.00598   -0.00270   -0.00028
S1    4    0.257274    0.168973    0.450463    11.00000    0.28910    0.10126 =
         0.12900    0.03105   -0.03259   -0.00940
S2    4    0.255823    0.323619    0.299757    11.00000    0.34480    0.09765 =
         0.11169    0.00245   -0.02749   -0.00880
S3    4    0.145302    0.148472    0.374683    11.00000    0.12314    0.19074 =
         0.38095   -0.05654    0.06542   -0.08796
S4    4    0.354400    0.343653    0.387242    11.00000    0.17093    0.21640 =
         0.54723   -0.08809   -0.04972   -0.10409
S5    4    0.356471    0.147470    0.355899    11.00000    0.25861    0.24170 =
         0.19808   -0.08659    0.00097    0.11199
S6    4    0.142765    0.341002    0.380999    11.00000    0.12210    0.20578 =
         0.43933   -0.13364   -0.11406    0.08687
O1    3    0.004021    0.091975   -0.024451    11.00000    0.07352    0.03331 =
         0.04763   -0.00867   -0.00112    0.00155
O2    3    0.003093    0.090032    0.037434    11.00000    0.06826    0.03958 =
         0.05492    0.00319   -0.01577   -0.00409
O3    3    0.001716    0.407610   -0.027213    11.00000    0.07215    0.03243 =
         0.04879    0.00919   -0.00864   -0.01207
O4    3    0.000188    0.410150    0.035765    11.00000    0.06741    0.03829 =
         0.05733   -0.00527   -0.01846    0.00532
O5    3    0.094047   -0.003047   -0.026051    11.00000    0.02038    0.08372 =
         0.04668   -0.00935   -0.00923    0.00752
O6    3    0.092641   -0.003893    0.035874    11.00000    0.01497    0.11761 =
         0.04308   -0.01745    0.01157   -0.00473
O7    3    0.405946   -0.002613   -0.025863    11.00000    0.01109    0.13373 =
         0.04105    0.00534    0.00807    0.00392
O8    3    0.406211   -0.000188    0.036131    11.00000    0.00735    0.07664 =
         0.06846    0.00246   -0.00225   -0.00288
O9    3    0.000423    0.079253    0.213235    11.00000    0.14636    0.03794 =
         0.06048   -0.01061   -0.01486    0.01780
O10   3    0.004954    0.082459    0.274999    11.00000    0.10319    0.02590 =
         0.05240   -0.00158   -0.01936    0.00226
O11   3   -0.003931    0.400152    0.213612    11.00000    0.08396    0.03231 =
         0.05604   -0.00560   -0.00356   -0.01168
O12   3   -0.000794    0.397052    0.275295    11.00000    0.08215    0.03926 =
         0.04987   -0.01821   -0.01230    0.00852
O13   3    0.093206   -0.014951    0.213587    11.00000    0.02394    0.08598 =
         0.03496    0.00265    0.00267   -0.01352
O14   3    0.094775   -0.011636    0.275485    11.00000    0.02784    0.06941 =
         0.04224   -0.00539    0.01110   -0.00979
O15   3    0.413567   -0.007464    0.212810    11.00000    0.00676    0.09548 =
         0.05495   -0.00285   -0.00243    0.00447
O16   3    0.411288   -0.005207    0.275328    11.00000    0.00676    0.09548 =
         0.05495   -0.00285   -0.00243    0.00447
O17   3   -0.019574   -0.017820    0.094560    11.00000    0.03177    0.06140 =
         0.02796    0.00887    0.00010   -0.01184
O18   3   -0.017056   -0.023471    0.155289    11.00000    0.03075    0.05872 =
         0.02943   -0.00434   -0.00163   -0.00939
O19   3   -0.019742    0.512626    0.095059    11.00000    0.05042    0.06571 =
         0.02682   -0.00326    0.00389    0.02043
O20   3   -0.022058    0.506125    0.155237    11.00000    0.04762    0.07217 =
         0.02788    0.00596   -0.00466    0.01872
O21   3    0.249176    0.234170    0.432029    11.00000    0.23530    0.09330 =
         0.08337    0.01990   -0.00540    0.07330
O22   3    0.263158    0.249424    0.315726    11.00000    0.28910    0.10126 =
         0.12900    0.03105   -0.03259   -0.00940
O23   3    0.218000    0.339906    0.379806    11.00000    0.34480    0.09765 =
         0.11169    0.00245   -0.02749   -0.00880
O24   3    0.217011    0.150277    0.369039    11.00000    0.12314    0.19074 =
         0.38095   -0.05654    0.06542   -0.08796
O25   3    0.306580    0.323083    0.375694    11.00000    0.17093    0.21640 =
         0.54723   -0.08809   -0.04972   -0.10409
O26   3    0.319147    0.170141    0.379667    11.00000    0.25861    0.24170 =
         0.19808   -0.08659    0.00097    0.11199
C1    1    0.003388    0.185732    0.006505    11.00000    0.04847    0.03462 =
         0.04461   -0.00512   -0.00556   -0.00201
C2    1   -0.001380    0.219209   -0.026314    11.00000    0.09999    0.03774 =
         0.04175   -0.01231   -0.01092    0.00356
AFIX  43
H2    2   -0.003608    0.197678   -0.048768    11.00000   -1.20000
AFIX   0
C3    1   -0.002974    0.279328   -0.027918    11.00000    0.10895    0.02900 =
         0.04742    0.00391   -0.00232    0.00397
AFIX  43
H3    2   -0.007705    0.299254   -0.050778    11.00000   -1.20000
AFIX   0
C4    1    0.002790    0.314244    0.006689    11.00000    0.04533    0.03222 =
         0.05223    0.00037    0.00272    0.00229
C5    1    0.009734    0.281299    0.038749    11.00000    0.04582    0.04086 =
         0.04250   -0.00287    0.00096    0.00240
AFIX  43
H5    2    0.014341    0.302418    0.061214    11.00000   -1.20000
AFIX   0
C6    1    0.010272    0.220275    0.039605    11.00000    0.05639    0.03620 =
         0.04956    0.00277    0.00437    0.00166
AFIX  43
H6    2    0.015265    0.200181    0.062389    11.00000   -1.20000
AFIX   0
C7    1    0.003003    0.117281    0.005147    11.00000    0.03023    0.04156 =
         0.05029    0.01007   -0.00429    0.00155
C8    1    0.000886    0.380863    0.004161    11.00000    0.03710    0.03971 =
         0.04968   -0.01091   -0.00508   -0.00634
C9    1    0.187201   -0.005796    0.005759    11.00000    0.01424    0.05880 =
         0.04921    0.00537   -0.01290    0.00418
C10   1    0.218828   -0.003305   -0.028130    11.00000    0.02450    0.10631 =
         0.02923    0.00256   -0.01221    0.00448
AFIX  43
H10   2    0.198139   -0.002218   -0.050917    11.00000   -1.20000
AFIX   0
C11   1    0.282321   -0.002511   -0.026561    11.00000    0.03615    0.07537 =
         0.02212    0.00578    0.00753    0.01193
AFIX  43
H11   2    0.304176   -0.002159   -0.048947    11.00000   -1.20000
AFIX   0
C12   1    0.313753   -0.002225    0.005840    11.00000    0.01546    0.06182 =
         0.03322    0.00253    0.01024   -0.00295
C13   1    0.279388   -0.005826    0.040414    11.00000    0.03600    0.06589 =
         0.04099    0.00528   -0.01332   -0.00806
AFIX  43
H13   2    0.299944   -0.008322    0.063205    11.00000   -1.20000
AFIX   0
C14   1    0.218911   -0.005575    0.039678    11.00000    0.02996    0.10980 =
         0.02987   -0.00097    0.01414    0.00403
AFIX  43
H14   2    0.197135   -0.005246    0.062093    11.00000   -1.20000
AFIX   0
C15   1    0.117162   -0.004106    0.005842    11.00000    0.02038    0.08372 =
         0.04668   -0.00935   -0.00923    0.00752
C16   1    0.384507   -0.001258    0.007135    11.00000    0.02012    0.05052 =
         0.03819    0.00034    0.00302    0.01316
C17   1    0.003766    0.176541    0.244287    11.00000    0.06369    0.02673 =
         0.05462    0.00399    0.00301    0.00447
C18   1    0.009724    0.208944    0.210697    11.00000    0.08841    0.03207 =
         0.04709   -0.00313    0.01202    0.00746
AFIX  43
H18   2    0.014110    0.187937    0.188176    11.00000   -1.20000
AFIX   0
C19   1    0.009073    0.273827    0.211007    11.00000    0.07954    0.03014 =
         0.05050    0.00053    0.01103    0.00626
AFIX  43
H19   2    0.014718    0.295968    0.189004    11.00000   -1.20000
AFIX   0
C20   1    0.000205    0.302334    0.243485    11.00000    0.04936    0.02236 =
         0.06366   -0.01041   -0.00475   -0.00354
C21   1   -0.006033    0.273523    0.276636    11.00000    0.10303    0.02976 =
         0.04022   -0.01091    0.00470   -0.01164
AFIX  43
H21   2   -0.009622    0.295571    0.298834    11.00000   -1.20000
AFIX   0
C22   1   -0.006948    0.210049    0.276702    11.00000    0.08264    0.04199 =
         0.04425    0.00183   -0.00445   -0.00558
AFIX  43
H22   2   -0.014926    0.189416    0.298983    11.00000   -1.20000
AFIX   0
C23   1    0.003609    0.108567    0.245505    11.00000    0.04984    0.02513 =
         0.03514   -0.00886    0.00731   -0.01025
C24   1   -0.000121    0.373893    0.243995    11.00000    0.04755    0.02471 =
         0.05685    0.00729    0.00714    0.00411
C25   1    0.189434   -0.010992    0.243196    11.00000    0.01810    0.06917 =
         0.04216   -0.01126   -0.01311    0.00888
C26   1    0.221313   -0.013658    0.211203    11.00000    0.02326    0.11581 =
         0.02567    0.01095   -0.01101   -0.01460
AFIX  43
H26   2    0.200052   -0.017523    0.188727    11.00000   -1.20000
AFIX   0
C27   1    0.283989   -0.010920    0.210263    11.00000    0.01053    0.08485 =
         0.03404    0.00479    0.00527   -0.00034
AFIX  43
H27   2    0.304336   -0.009500    0.187368    11.00000   -1.20000
AFIX   0
C28   1    0.318119   -0.010243    0.244317    11.00000    0.03635    0.05212 =
         0.03610   -0.00460    0.01417   -0.00878
C29   1    0.283447   -0.009044    0.278479    11.00000    0.01612    0.11257 =
         0.03665    0.00805   -0.00674   -0.00644
AFIX  43
H29   2    0.303863   -0.007888    0.301357    11.00000   -1.20000
AFIX   0
C30   1    0.220743   -0.009578    0.277818    11.00000    0.03398    0.08481 =
         0.02548    0.00855    0.00225   -0.00759
AFIX  43
H30   2    0.198750   -0.009011    0.300151    11.00000   -1.20000
AFIX   0
C31   1    0.119907   -0.015445    0.245028    11.00000    0.04289    0.01967 =
         0.06415   -0.00872   -0.00258    0.00876
C32   1    0.385445   -0.007363    0.244603    11.00000    0.03477    0.06661 =
         0.03745   -0.00200    0.00657   -0.01122
C33   1    0.005936   -0.004120    0.124936    11.00000    0.05185    0.05597 =
         0.03227    0.00534    0.00074   -0.01222
PART 1
C34   1    0.052070    0.047464    0.126017    10.50000    0.05097
AFIX  33
H34A  2    0.067277    0.052154    0.151107    10.50000   -1.50000
H34B  2    0.085530    0.038197    0.109470    10.50000   -1.50000
H34C  2    0.032727    0.084829    0.118161    10.50000   -1.50000
AFIX   0
PART 2
C34'  1    0.069038    0.022957    0.124022    10.50000    0.05097
AFIX  33
H34D  2    0.082526    0.031013    0.149159    10.50000   -1.50000
H34E  2    0.096725   -0.005332    0.112265    10.50000   -1.50000
H34F  2    0.068310    0.060543    0.110055    10.50000   -1.50000
AFIX   0
PART 0
C35   1    0.003823    0.497381    0.125628    11.00000    0.05022    0.03775 =
         0.05371    0.00405    0.00028   -0.00681
PART 1
C36   1    0.068415    0.521466    0.121948    10.50000    0.09052
AFIX  33
H36A  2    0.083999    0.511859    0.097477    10.50000   -1.50000
H36B  2    0.068364    0.565086    0.125388    10.50000   -1.50000
H36C  2    0.093976    0.502777    0.140639    10.50000   -1.50000
AFIX   0
PART 2
C36'  1    0.058073    0.454108    0.126231    10.50000    0.09052
AFIX  33
H36D  2    0.074848    0.450670    0.101440    10.50000   -1.50000
H36E  2    0.088849    0.469729    0.142934    10.50000   -1.50000
H36F  2    0.044926    0.414482    0.134702    10.50000   -1.50000
AFIX   0
HKLF 4


END

WGHT      0.2000      0.0000

Q1    1   0.3339  0.2943  0.3733  11.00000  0.05    1.88
Q2    1   0.2228  0.1502  0.2216  11.00000  0.05    1.73
Q3    1   0.0736  0.3462  0.3758  11.00000  0.05    1.73
Q4    1   0.3616  0.3207  0.4038  11.00000  0.05    1.72
Q5    1   0.1676  0.2861  0.3743  11.00000  0.05    1.70
Q6    1   0.0771  0.1455  0.3752  11.00000  0.05    1.68
Q7    1   0.3319  0.2036  0.3778  11.00000  0.05    1.68
Q8    1   0.2209  0.1528  0.0287  11.00000  0.05    1.68
Q9    1   0.1671  0.2110  0.3764  11.00000  0.05    1.63
Q10   1   0.1477  0.4065  0.3793  11.00000  0.05    1.55
Q11   1   0.4223  0.3516  0.3729  11.00000  0.05    1.36
Q12   1   0.2504  0.2684  0.3188  11.00000  0.05    1.36
Q13   1   0.4250  0.1391  0.3755  11.00000  0.05    1.33
Q14   1   0.2480  0.2397  0.2878  11.00000  0.05    1.33
Q15   1   0.2534  0.2445  0.4624  11.00000  0.05    1.25
Q16   1   0.1521  0.0748  0.3727  11.00000  0.05    1.23
Q17   1   0.3571  0.4110  0.3793  11.00000  0.05    1.22
Q18   1   0.0810  0.6454  0.1247  11.00000  0.05    1.20
Q19   1   0.3658  0.1748  0.3478  11.00000  0.05    1.19
Q20   1   0.1486  0.1060  0.3580  11.00000  0.05    1.18
Q21   1   0.1174  0.3004  0.1248  11.00000  0.05    1.17
Q22   1   0.0970  0.3777  0.3727  11.00000  0.05    1.15
Q23   1   0.3867  0.3509  0.3943  11.00000  0.05    1.13
Q24   1   0.1767 -0.1493  0.1257  11.00000  0.05    1.09
Q25   1  -0.0071  0.0524  0.2087  11.00000  0.05    1.07
Q26   1   0.3567  0.0789  0.3715  11.00000  0.05    1.07
Q27   1   0.4232  0.0061  0.2139  11.00000  0.05    1.07
Q28   1   0.1219  0.3392  0.3571  11.00000  0.05    1.02
Q29   1   0.3831  0.1527  0.3947  11.00000  0.05    1.02
Q30   1   0.4029  0.3890  0.3784  11.00000  0.05    1.00
Q31   1   0.3366  0.1178  0.3523  11.00000  0.05    0.97
Q32   1   0.3598  0.3200  0.3432  11.00000  0.05    0.97
Q33   1   0.0024 -0.0450  0.2911  11.00000  0.05    0.96
Q34   1   0.3436  0.1257  0.3932  11.00000  0.05    0.95
Q35   1   0.3460  0.3885  0.3938  11.00000  0.05    0.95
Q36   1   0.2167  0.1655  0.4855  11.00000  0.05    0.93
Q37   1   0.1210 -0.0009  0.2446  11.00000  0.05    0.90
Q38   1   0.4193  0.0008 -0.0298  11.00000  0.05    0.90
Q39   1   0.0022  0.3207  0.2473  11.00000  0.05    0.89
Q40   1   0.2446  0.2139  0.2079  11.00000  0.05    0.87
Q41   1   0.2570  0.2862  0.5378  11.00000  0.05    0.86
Q42   1   0.3587  0.1751  0.4067  11.00000  0.05    0.85
Q43   1  -0.0095  0.0543  0.2880  11.00000  0.05    0.81
Q44   1   0.2035  0.3243  0.2674  11.00000  0.05    0.80
Q45   1   0.3236  0.1781  0.4776  11.00000  0.05    0.79
Q46   1  -0.0186 -0.0088  0.1558  11.00000  0.05    0.79
Q47   1   0.3996  0.1044  0.3751  11.00000  0.05    0.79
Q48   1   0.1241  0.3297  0.3957  11.00000  0.05    0.78
Q49   1   0.0512 -0.0557  0.1249  11.00000  0.05    0.77
Q50   1   0.1264  0.1672  0.3528  11.00000  0.05    0.77
Q51   1   0.4368  0.0079  0.2801  11.00000  0.05    0.76
Q52   1   0.3248  0.3720  0.4060  11.00000  0.05    0.76
Q53   1  -0.0793  0.1579 -0.1234  11.00000  0.05    0.75
Q54   1   0.1176  0.1266  0.3361  11.00000  0.05    0.74
Q55   1   0.4544  0.0188  0.2698  11.00000  0.05    0.74
Q56   1  -0.1122  0.2985  0.3750  11.00000  0.05    0.74
Q57   1   0.1049  0.1029  0.3766  11.00000  0.05    0.74
Q58   1   0.3463  0.3200  0.2825  11.00000  0.05    0.73
Q59   1   0.3233  0.3152  0.2731  11.00000  0.05    0.73
Q60   1   0.1551  0.1184  0.3925  11.00000  0.05    0.73
Q61   1   0.0771  0.0038 -0.0293  11.00000  0.05    0.72
Q62   1   0.0961  0.2526  0.1244  11.00000  0.05    0.72
Q63   1  -0.0624  0.2683  0.3755  11.00000  0.05    0.70
Q64   1   0.3245  0.3714  0.3447  11.00000  0.05    0.70
Q65   1  -0.0348  0.0163  0.1268  11.00000  0.05    0.70
Q66   1  -0.0450  0.0123  0.1840  11.00000  0.05    0.68
;
_shelx_res_checksum                76226
_shelx_hkl_file
;
  -1  10   1   43.62    0.61   0
   1  12  -2  137.70    1.15   0
   2   7   0    2.18    0.32   0
   2  16 -10   13.32    0.86   0
   4  12  -6    0.25    0.55   0
   4  15 -12   14.61    0.82   0
   5   3  -4    0.73    0.27   0
   5  12  -8    2.78    0.60   0
   5  14 -12    0.95    0.69   0
   6  11  -9   -0.48    0.56   0
   6  13 -13    1.46    0.69   0
   7   2  -9   15.08    0.39   0
   7   4  -8    0.78    0.37   0
   7   7  -8    1.57    0.56   0
   7  11 -12    1.12    0.73   0
   7  12 -15    3.55    0.72   0
   8   4 -11   16.75    0.59   0
   8   5 -11    0.32    0.45   0
   8   8 -12  661.55    2.67   0
   9   6 -17    6.84    0.71   0
   0   9   1    0.40    0.35   0
   0  12  -1  694.81    2.25   0
   1   7   1    1.05    0.31   0
   1  11  -1    0.91    0.49   0
   1  15  -6    1.33    0.59   0
   1  16  -8    1.92    0.74   0
   1  17 -11    1.67    0.70   0
   2  11  -2   64.83    0.81   0
   2  13  -4    6.29    0.65   0
   3  11  -3    2.01    0.56   0
   3  14  -7    2.18    0.62   0
   3  15  -9    1.18    0.65   0
   3  16 -12    2.73    0.72   0
   4   9  -3    0.50    0.44   0
   4  13  -7    0.24    0.58   0
   4  14  -9   95.66    1.27   0
   5   1  -5    1.55    0.24   0
   5   8  -4    4.91    0.44   0
   5  15 -15    7.51    0.89   0
   6   0  -8    2.37    0.24   0
   6   1  -7    3.88    0.29   0
   6   8  -6    0.99    0.45   0
   6  12 -10    7.87    0.68   0
   6  14 -17    3.90    0.75   0
   6  14 -16    8.82    0.80   0
   7   3  -8    0.41    0.39   0
   7   9  -9    1.00    0.54   0
   7  10 -10   17.13    0.79   0
   7  12 -14   12.45    0.79   0
   8   9 -13    1.68    0.63   0
   8  10 -15   20.11    0.85   0
   8  11 -20   -0.24    0.72   0
   8  11 -19    3.90    0.76   0
   8  11 -18   16.32    0.95   0
   9   6 -16    1.56    0.65   0
   9   7 -18   37.25    0.92   0
   9   7 -17    2.86    0.72   0
   1  14  -4    0.59    0.63   0
   2  10  -1  314.33    1.46   0
   2  15  -7    0.34    0.61   0
   3  13  -5    1.72    0.65   0
   4   7  -2    2.73    0.38   0
   4  15 -11    0.49    0.69   0
   5  11  -6   11.58    0.62   0
   5  13  -9    1.38    0.64   0
   5  14 -11   17.89    0.84   0
   5  15 -14    9.62    0.91   0
   6   6  -5    5.23    0.48   0
   6  10  -7    8.60    0.60   0
   6  13 -12   15.33    0.81   0
   6  14 -15   14.65    0.85   0
   7  11 -11    1.87    0.73   0
   7  12 -13    7.43    0.84   0
   7  13 -18   12.29    0.85   0
   7  13 -17    3.32    0.87   0
   8   3 -11   32.54    0.63   0
   8   9 -12   12.57    0.80   0
   8  10 -14   22.18    0.85   0
   8  11 -17    8.94    0.80   0
   9   5 -15    0.45    0.61   0
   9   6 -15   -0.64    0.63   0
   9   7 -16    0.73    0.70   0
   9   8 -20    0.47    0.69   0
   9   8 -19    0.20    0.67   0
   9   8 -18    0.09    0.76   0
   1  17 -10   -0.11    0.77   0
   2  14  -5    1.82    0.58   0
   2  16  -9   35.39    0.95   0
   3  10  -2   49.96    0.73   0
   4  12  -5    5.13    0.67   0
   4  14  -8  259.48    1.94   0
   5  12  -7   -0.50    0.58   0
   6   2  -6    1.64    0.32   0
   6   7  -5    2.54    0.49   0
   6  11  -8   -0.07    0.57   0
   6  13 -11    3.23    0.78   0
   6  14 -14   13.85    0.94   0
   7   6  -7    9.34    0.56   0
   7  13 -16   -0.32    0.72   0
   8   5 -10   19.01    0.58   0
   8   6 -10    3.35    0.51   0
   8   8 -11   46.13    0.89   0
   8  10 -13   63.19    1.17   0
   8  11 -16   21.04    0.90   0
   9   7 -15   19.38    0.83   0
   9   8 -17    1.22    0.67   0
   9   8 -16    0.96    0.75   0
   1  16  -7   -0.14    0.73   0
   3  14  -6    2.56    0.72   0
   3  15  -8    2.53    0.68   0
   4   8  -2    5.40    0.44   0
   4  13  -6   16.58    0.80   0
   4  15 -10    0.94    0.69   0
   4  16 -13   18.76    1.00   0
   5   9  -4    1.72    0.47   0
   5  13  -8    0.18    0.73   0
   5  14 -10   23.10    0.88   0
   5  15 -13    7.53    0.79   0
   6  12  -9   58.12    1.03   0
   7   4  -7    6.09    0.46   0
   7   7  -7   17.17    0.59   0
   7   9  -8    2.24    0.55   0
   7  10  -9    2.21    0.59   0
   7  12 -12    5.75    0.72   0
   7  13 -15    1.70    0.74   0
   8   4 -10    2.87    0.44   0
   8  11 -15   21.72    0.89   0
   9   6 -14    0.56    0.63   0
   9   9 -21   -0.35    0.72   0
   9   9 -20    0.23    0.71   0
   9   9 -19    2.36    0.71   0
   9   9 -18   72.35    1.28   0
   0   7   2    0.71    0.28   0
   1  15  -5    0.85    0.59   0
   2  15  -6    0.65    0.72   0
   2  16  -8   42.16    1.07   0
   2  17 -11   -0.06    0.70   0
   3   9  -1    0.94    0.47   0
   4   3  -2   92.38    0.57   0
   5   7  -3    2.80    0.39   0
   5  15 -12    1.14    0.84   0
   6   8  -5    2.17    0.46   0
   6  14 -13   89.52    1.38   0
   7   1  -9   -0.32    0.30   0
   7   2  -8    4.57    0.38   0
   7  11 -10    0.05    0.61   0
   7  13 -14   13.29    0.84   0
   8   2 -11   16.76    0.54   0
   8   8 -10   13.70    0.67   0
   8   9 -11   14.91    0.73   0
   8  10 -12  410.18    2.35   0
   8  11 -14    6.79    0.76   0
   8  12 -19   -0.00    0.75   0
   8  12 -18    0.65    0.76   0
   8  12 -17    1.18    0.88   0
   9   7 -14    7.48    0.65   0
   9   8 -15    9.82    0.73   0
   9   9 -17    7.89    0.75   0
   9   9 -16   -0.38    0.78   0
  -1   9   2   98.30    0.70   0
   0  10   1  295.04    1.30   0
   1  12  -1   19.92    0.67   0
   2   9   0    2.48    0.39   0
   2  12  -2    7.22    0.56   0
   2  13  -3   -0.55    0.52   0
   4  14  -7   15.68    0.86   0
   4  15  -9    0.59    0.79   0
   4  16 -12  129.13    1.60   0
   5   8  -3   25.20    0.62   0
   5  11  -5    5.81    0.59   0
   5  12  -6    0.97    0.60   0
   5  14  -9    2.90    0.81   0
   6   3  -5    3.47    0.38   0
   6  11  -7    0.14    0.57   0
   6  12  -8  146.49    1.49   0
   6  13 -10    5.85    0.72   0
   6  14 -12  544.67    2.99   0
   7  12 -11    5.41    0.72   0
   8   3 -10    2.93    0.46   0
   8   5  -9    7.65    0.57   0
   8   6  -9   19.48    0.62   0
   8  11 -13    7.88    0.86   0
   8  12 -16   16.44    0.99   0
   9   6 -13    3.62    0.57   0
   9   7 -13    0.20    0.68   0
   9   8 -14   38.44    0.92   0
   9   9 -15    4.35    0.81   0
   9  10 -21    0.40    0.87   0
   9  10 -20   -0.12    0.85   0
   9  10 -19    4.31    0.89   0
   9  10 -18   82.59    1.40   0
   1   9   1   12.28    0.46   0
   1  14  -3    9.22    0.70   0
   2  11  -1    2.09    0.47   0
   2  14  -4    1.62    0.67   0
   2  17 -10    2.77    0.84   0
   3  11  -2   61.59    0.85   0
   3  15  -7    3.69    0.69   0
   3  16  -9    2.45    0.82   0
   4   9  -2   28.88    0.62   0
   5  13  -7    1.37    0.73   0
   5  15 -11    2.52    0.85   0
   7   3  -7   54.01    0.62   0
   7  10  -8    3.61    0.61   0
   7  11  -9    2.85    0.63   0
   7  13 -13    1.59    0.73   0
   8   4  -9    6.66    0.53   0
   8   9 -10   10.20    0.69   0
   8  10 -11   18.80    0.81   0
   8  12 -15   42.84    1.10   0
   9   4 -13    0.81    0.55   0
   9  10 -17    1.06    0.73   0
   0  12   0 3527.01    5.03   0
   1  11   0    1.62    0.50   0
   2  16  -7    4.75    0.81   0
   4  12  -4    4.18    0.59   0
   4  13  -5    5.58    0.73   0
   4  16 -11   17.35    0.89   0
   6   6  -4  340.95    1.45   0
   6   7  -4    4.39    0.50   0
   6  13  -9    4.19    0.71   0
   6  14 -11   84.17    1.34   0
   6  15 -14    0.41    0.88   0
   7   5  -6    8.95    0.53   0
   7   6  -6   26.11    0.61   0
   7   7  -6   18.31    0.66   0
   7  13 -12   -0.16    0.72   0
   7  14 -16    0.29    0.78   0
   7  14 -15    5.07    0.92   0
   8   8  -9   27.40    0.77   0
   8  11 -12    8.42    0.77   0
   8  12 -14   24.00    1.05   0
   9   7 -12    0.00    0.67   0
   9   8 -13    0.16    0.63   0
   9   9 -14   22.85    0.86   0
   9  10 -16    4.21    0.75   0
   1  15  -4    4.04    0.71   0
   2  10   0 3791.56    4.88   0
   2  15  -5   -0.21    0.72   0
   3   7   0    1.98    0.36   0
   3  17 -11    1.76    0.87   0
   4  15  -8    3.11    0.72   0
   5  14  -8    0.67    0.68   0
   5  15 -10    7.70    0.90   0
   6   1  -6    1.75    0.32   0
   6  11  -6   12.33    0.67   0
   6  12  -7    7.42    0.77   0
   7   8  -6   67.74    0.94   0
   8  10 -10    3.72    0.77   0
   8  13 -17    2.03    0.92   0
   9   9 -13    0.67    0.78   0
   9  10 -15    9.96    0.81   0
   9  11 -19    1.78    0.78   0
   9  11 -18   21.99    1.07   0
   2  17  -9    1.46    0.73   0
   3  15  -6   15.26    0.89   0
   3  16  -8    1.87    0.71   0
   4  10  -2   23.33    0.64   0
   4  14  -6    7.75    0.72   0
   5  12  -5    0.05    0.59   0
   6   0  -7   -0.45    0.23   0
   6  14 -10   18.54    0.89   0
   6  15 -13    1.05    0.77   0
   7   4  -6   36.55    0.59   0
   7  10  -7    1.67    0.59   0
   7  13 -11    1.94    0.74   0
   7  14 -14   18.47    0.94   0
   8   2 -10    3.28    0.43   0
   8   3  -9    1.73    0.46   0
   8   5  -8    0.28    0.52   0
   8   6  -8  408.49    1.85   0
   8   9  -9    5.44    0.65   0
   8  11 -11   -0.78    0.68   0
   8  12 -13  106.15    1.47   0
   8  13 -16    4.40    0.82   0
   9   4 -12    7.03    0.59   0
   9   8 -12    5.25    0.67   0
   9  11 -17    1.65    0.77   0
   0   9   2  166.34    0.94   0
   0  11   1   -0.18    0.46   0
   3   4   0    2.51    0.26   0
   3  13  -3   17.18    0.78   0
   3  17 -10    0.20    0.85   0
   4   8  -1   81.27    0.80   0
   5   7  -2   17.57    0.50   0
   5  10  -3    4.72    0.63   0
   5  16 -12    1.69    0.79   0
   6   2  -5    7.48    0.33   0
   6  13  -8   11.18    0.77   0
   6  15 -12   -0.15    0.88   0
   7   1  -8    0.73    0.32   0
   7   2  -7    6.56    0.40   0
   7  12  -9    5.74    0.72   0
   7  14 -13    1.79    0.78   0
   8  12 -12  708.84    3.37   0
   8  13 -15    1.60    0.79   0
   9   5 -11    0.78    0.59   0
   9   7 -11    3.74    0.61   0
   9   9 -12   -0.36    0.78   0
   9  11 -16    0.92    0.76   0
  10   7 -17    5.54    0.83   0
   1  14  -2   77.03    1.09   0
   2  14  -3    3.24    0.61   0
   2  16  -6    0.21    0.78   0
   2  17  -8    3.73    0.85   0
   3   9   0    0.96    0.48   0
   3  14  -4    4.28    0.66   0
   4  12  -3   22.83    0.80   0
   4  13  -4   11.48    0.79   0
   4  15  -7    1.48    0.71   0
   4  16  -9    2.81    0.86   0
   5   8  -2  131.34    1.05   0
   5  14  -7    2.73    0.70   0
   5  15  -9    1.91    0.76   0
   6   9  -4    5.13    0.54   0
   6  14  -9    6.71    0.90   0
   7  13 -10    4.14    0.75   0
   8   4  -8  109.76    0.94   0
   8  10  -9   12.85    0.75   0
   8  11 -10    3.41    0.81   0
   8  13 -14    2.91    0.80   0
   9   8 -11    4.67    0.67   0
   9  10 -13   15.64    0.86   0
   9  11 -15    0.21    0.76   0
  10   7 -16    0.06    0.77   0
  10   8 -18   -0.00    0.71   0
  10   8 -17   18.14    0.96   0
   1   6   2    0.71    0.26   0
   1  12   0    5.81    0.60   0
   3  16  -7    1.24    0.71   0
   4   9  -1   17.05    0.56   0
   4  14  -5    4.00    0.79   0
   6   3  -4    8.71    0.42   0
   6  11  -5   19.27    0.73   0
   6  12  -6    2.28    0.66   0
   6  15 -11    1.94    0.78   0
   7   5  -5    1.26    0.49   0
   7   6  -5    9.47    0.52   0
   7   7  -5    4.96    0.51   0
   7  11  -7    0.31    0.62   0
   7  12  -8    3.15    0.79   0
   8   9  -8    2.75    0.62   0
   8  12 -11  119.92    1.58   0
   9   4 -11    9.34    0.54   0
   9   7 -10    5.39    0.71   0
   9   9 -11    3.71    0.80   0
   9  10 -12    2.44    0.84   0
   9  12 -17    1.49    0.82   0
  10   6 -15   10.82    0.79   0
  10   7 -15   31.46    0.99   0
  10   8 -16  276.69    2.13   0
  10   9 -19    2.14    0.77   0
  10   9 -18   23.45    1.05   0
   2   9   1    2.03    0.40   0
   3  15  -5    4.84    0.71   0
   3  17  -9    1.49    0.75   0
   5   9  -2   22.23    0.63   0
   5  12  -4    1.59    0.62   0
   5  13  -5    0.05    0.64   0
   5  15  -8    0.62    0.85   0
   6   6  -3   12.65    0.48   0
   6   7  -3    3.83    0.45   0
   6  13  -7    1.49    0.70   0
   7   8  -5   13.04    0.60   0
   8   2  -9   10.96    0.48   0
   8   5  -7    1.94    0.54   0
   8   6  -7    4.46    0.53   0
   8   7  -7   11.17    0.62   0
   8  13 -13    5.26    0.83   0
   9   5 -10  107.93    1.11   0
   9   8 -10   25.25    0.89   0
   9  11 -13    4.28    0.90   0
   9  12 -16   -0.04    0.81   0
  10   8 -15   16.36    0.93   0
  10   9 -17    1.21    0.75   0
  10   9 -16    9.60    0.93   0
  -1   8   3    7.05    0.35   0
   0  10   2  100.37    0.84   0
   1  11   1    0.82    0.51   0
   3  10   0    7.80    0.58   0
   4  10  -1  146.71    1.20   0
   4  16  -8   -0.26    0.73   0
   5  14  -6    0.97    0.80   0
   6   5  -3    0.16    0.39   0
   6   8  -3    1.62    0.47   0
   6  14  -8   45.70    1.10   0
   6  15 -10    8.14    0.85   0
   7  13  -9    1.96    0.73   0
   8   3  -8   29.76    0.57   0
   8  11  -9    0.57    0.68   0
   8  12 -10   22.02    1.01   0
   8  13 -12    7.37    0.84   0
   9   3 -11    9.62    0.56   0
   9  10 -11    1.00    0.83   0
   9  12 -15   12.72    0.93   0
  10   6 -14    4.82    0.65   0
  10   7 -14   23.23    0.84   0
  10   8 -14   16.10    0.92   0
  10   9 -15    2.48    0.87   0
  10  10 -19    1.51    0.81   0
  10  10 -18    1.71    0.92   0
   3  13  -2   25.87    0.85   0
   3  14  -3    1.58    0.74   0
   3  16  -6    1.14    0.83   0
   3  17  -8    1.18    0.88   0
   4  17 -10    0.55    0.78   0
   6   9  -3    0.55    0.59   0
   6  12  -5    2.77    0.76   0
   7  11  -6    5.47    0.76   0
   7  12  -7    1.24    0.78   0
   7  14 -10    9.53    0.98   0
   7  15 -13   13.41    0.95   0
   8   4  -7   11.00    0.56   0
   8   9  -7    6.45    0.64   0
   8  14 -14   16.64    1.08   0
   9   4 -10    1.50    0.48   0
   9   9 -10   18.33    0.82   0
   9  11 -12   -0.08    0.75   0
   9  12 -14   36.97    1.12   0
  10   6 -13   43.36    0.99   0
  10   7 -13    3.76    0.77   0
  10  10 -17    2.46    0.80   0
  10  10 -16   48.55    1.26   0
   1   9   2  108.13    0.85   0
   2  10   1  351.83    1.56   0
   2  14  -2    9.59    0.68   0
   4   7   0    7.32    0.45   0
   4  13  -3    0.92    0.62   0
   5  10  -2   11.79    0.62   0
   6  11  -4   17.35    0.73   0
   6  13  -6   50.78    1.07   0
   6  15  -9    2.37    0.91   0
   7   2  -6    2.25    0.39   0
   7  10  -5    5.52    0.71   0
   7  13  -8    2.45    0.73   0
   7  15 -12    3.69    0.97   0
   8  11  -8    0.58    0.78   0
   8  13 -11    1.68    0.78   0
   9   5  -9   18.30    0.70   0
   9   8  -9    6.78    0.68   0
   9  12 -13    1.76    0.92   0
  10   5 -13    2.87    0.68   0
  10   8 -13   44.90    1.03   0
  10   9 -14   18.01    0.90   0
   2  15  -3    2.37    0.66   0
   3   8   1   12.70    0.53   0
   3  15  -4    2.54    0.70   0
   4   8   0  943.68    2.41   0
   4  16  -7    0.81    0.75   0
   4  17  -9    3.90    0.94   0
   5   7  -1    3.34    0.43   0
   5  12  -3    1.11    0.71   0
   5  13  -4    0.72    0.65   0
   6   1  -5    2.42    0.31   0
   6  14  -7    6.23    0.79   0
   7   6  -4    2.06    0.47   0
   7   7  -4   -0.09    0.47   0
   7   8  -4    1.39    0.51   0
   8   6  -6    0.64    0.51   0
   8  10  -7    3.37    0.66   0
   8  12  -9   29.44    0.98   0
   8  14 -13   29.96    1.09   0
   9  10 -10   52.47    1.10   0
   9  11 -11    3.04    0.78   0
   9  13 -15    1.40    0.83   0
  10   6 -12  685.54    2.81   0
  10   7 -12    9.47    0.82   0
  10   9 -13   39.87    1.12   0
  10  11 -18    1.61    0.84   0
  10  11 -17    0.17    0.81   0
   0   7   3   -0.12    0.33   0
   3  11   0   -0.26    0.50   0
   3  17  -7    1.31    0.88   0
   4   9   0   18.89    0.64   0
   4  11  -1    9.83    0.61   0
   4  15  -5    2.60    0.74   0
   5   8  -1    0.69    0.46   0
   5  14  -5   13.95    0.82   0
   6   2  -4  321.48    1.17   0
   7   3  -5    9.11    0.43   0
   7   5  -4    1.25    0.44   0
   7  12  -6   40.57    1.06   0
   7  14  -9    2.78    0.80   0
   7  15 -11    0.74    0.81   0
   8   2  -8  260.82    1.26   0
   8   3  -7   29.80    0.63   0
   8   9  -6    5.18    0.72   0
   8  14 -12  269.05    2.33   0
   9   3 -10    7.73    0.55   0
   9   4  -9    6.15    0.59   0
   9  13 -14    6.37    1.00   0
  10   8 -12  426.69    2.45   0
  10  11 -16    0.21    0.82   0
   1  10   2   87.79    0.86   0
   1  12   1   20.63    0.70   0
   2   7   2   63.14    0.65   0
   2  11   1    1.25    0.56   0
   3   9   1    0.51    0.49   0
   3  16  -5    5.50    0.77   0
   5   9  -1    5.75    0.53   0
   5  15  -6    2.82    0.88   0
   5  16  -8    0.28    0.78   0
   6   6  -2    0.41    0.47   0
   6   8  -2    2.28    0.56   0
   6  12  -4  125.69    1.43   0
   6  13  -5    3.24    0.72   0
   6  15  -8    3.32    0.81   0
   6  16 -10    5.26    0.99   0
   7   0  -8   -0.01    0.32   0
   7  11  -5    5.36    0.67   0
   7  13  -7    6.63    0.79   0
   8  11  -7    1.71    0.79   0
   9   6  -8    0.81    0.56   0
   9   8  -8    1.96    0.63   0
   9  10  -9   15.82    0.84   0
   9  11 -10   29.99    0.99   0
  10   9 -12    1.45    0.74   0
  10  10 -13  104.92    1.50   0
  10  11 -15    6.99    0.87   0
   2   6   2    2.84    0.33   0
   3  14  -2   56.35    1.09   0
   4  13  -2   44.51    1.01   0
   4  14  -3   67.91    1.21   0
   4  16  -6   -0.30    0.74   0
   4  17  -8    3.84    0.83   0
   6   3  -3    3.42    0.41   0
   6  11  -3    0.21    0.70   0
   6  14  -6    0.70    0.74   0
   7  10  -4    5.63    0.72   0
   7  14  -8    0.34    0.77   0
   7  15 -10   17.27    0.99   0
   8   1  -9   27.13    0.52   0
   8   4  -6    1.04    0.51   0
   8  10  -6    0.55    0.64   0
   8  13  -9    7.84    0.85   0
   8  14 -11   73.92    1.40   0
   9   5  -8    0.72    0.59   0
   9   9  -8    1.49    0.67   0
   9  12 -11    7.37    0.86   0
   9  13 -13    0.69    0.83   0
  10   6 -11   46.72    0.92   0
  10   7 -11   21.27    0.81   0
  10   8 -11   20.09    0.85   0
  10  11 -14    7.84    0.88   0
   0   9   3   -0.06    0.42   0
   2   9   2    1.02    0.47   0
   2  14  -1   59.30    1.07   0
   2  15  -2   25.82    0.94   0
   3  10   1   12.01    0.62   0
   3  15  -3   13.63    0.80   0
   4  10   0 1468.20    3.41   0
   4  15  -4    0.90    0.84   0
   5  10  -1   12.85    0.63   0
   5  13  -3    9.69    0.84   0
   5  14  -4    7.90    0.88   0
   5  16  -7    2.42    0.92   0
   6   5  -2    5.27    0.43   0
   6   9  -2    2.45    0.54   0
   8   6  -5    6.21    0.62   0
   9  11  -9   23.82    1.04   0
   9  13 -12   -0.80    0.81   0
  10   9 -11    0.71    0.74   0
  10  11 -13    1.79    0.95   0
  10  12 -16  170.83    1.98   0
  10  12 -15   39.58    1.31   0
   3  16  -4    2.09    0.87   0
   3  17  -6    5.69    0.82   0
   5  17  -9    7.13    0.89   0
   6  15  -7    1.02    0.80   0
   7   6  -3    5.71    0.57   0
   7   8  -3   15.01    0.62   0
   7  12  -5    8.51    0.76   0
   7  13  -6    7.85    0.80   0
   8   9  -5   -0.31    0.69   0
   8  12  -7    1.76    0.73   0
   9   3  -9   -0.79    0.51   0
   9   4  -8    1.87    0.57   0
   9   6  -7    1.37    0.63   0
   9  10  -8    1.03    0.71   0
   9  12 -10   32.32    1.06   0
  10   6 -10    8.47    0.75   0
  10   7 -10    6.83    0.78   0
  10   8 -10    3.46    0.81   0
  10  12 -14   20.22    1.17   0
  11   7 -15   -0.64    0.83   0
  11   8 -16    7.09    0.82   0
  11   9 -17    1.45    0.81   0
   2  12   1    8.44    0.66   0
   4  11   0    3.00    0.65   0
   4  16  -5    0.76    0.87   0
   4  17  -7   -0.60    0.78   0
   5  15  -5    4.00    0.79   0
   6  12  -3   44.96    1.05   0
   6  13  -4    4.57    0.74   0
   6  14  -5    3.27    0.87   0
   7   2  -5    1.13    0.40   0
   7  11  -4   -0.58    0.62   0
   7  14  -7    1.53    0.79   0
   8   5  -5    3.93    0.50   0
   8  13  -8    0.00    0.76   0
   9   9  -7    5.27    0.70   0
   9  13 -11    2.24    0.84   0
   9  14 -13    4.40    1.05   0
  10   4 -11   32.24    0.81   0
  10  10 -11  102.76    1.47   0
  10  11 -12   36.09    1.12   0
  11   8 -15   13.24    0.87   0
  11   9 -16   -0.21    0.79   0
  11   9 -15    3.28    0.93   0
  11  10 -18    6.26    0.91   0
  11  10 -17   -0.49    0.97   0
   0  10   3  412.13    1.59   0
   1   7   3    5.56    0.38   0
   1   8   3    6.80    0.43   0
   2  10   2   52.70    0.74   0
   3  11   1    4.93    0.62   0
   4   8   1   91.74    0.91   0
   5   7   0    1.42    0.45   0
   5   8   0   13.40    0.56   0
   5  16  -6    2.30    0.92   0
   5  17  -8    0.53    0.94   0
   6   4  -2    1.42    0.39   0
   7   1  -6    2.45    0.39   0
   7   5  -3    3.25    0.47   0
   8  10  -5   10.21    0.72   0
   8  14  -9   93.27    1.52   0
   8  15 -11   13.54    0.99   0
   9   5  -7    2.01    0.53   0
   9  11  -8    2.32    0.75   0
   9  12  -9   13.87    0.90   0
  10  12 -13   52.84    1.30   0
  11   7 -14   22.55    0.89   0
  11   8 -14    5.89    0.81   0
  11  10 -16    0.30    0.96   0
   3  14  -1   16.50    0.86   0
   3  15  -2    4.83    0.83   0
   4   9   1   18.94    0.65   0
   4  13  -1    3.47    0.75   0
   4  14  -2   23.65    0.87   0
   4  15  -3    0.20    0.83   0
   5   9   0    0.59    0.51   0
   5  14  -3    2.39    0.85   0
   6   7  -1   17.73    0.56   0
   6   8  -1    7.07    0.53   0
   6  11  -2   45.46    0.93   0
   6  15  -6    1.84    0.81   0
   7   3  -4    1.63    0.39   0
   7  10  -3   14.74    0.72   0
   7  13  -5   14.40    0.96   0
   7  15  -8    0.55    0.83   0
   7  16 -10    3.57    0.89   0
   8   1  -8    1.21    0.42   0
   8   4  -5   14.67    0.60   0
   8   7  -4    3.18    0.63   0
   8  12  -6    0.21    0.71   0
   8  13  -7    1.32    0.88   0
   9  10  -7    4.52    0.73   0
   9  13 -10   14.55    0.95   0
  10   7  -9    0.47    0.64   0
  10  10 -10   24.16    0.97   0
  10  11 -11    4.28    0.84   0
  10  12 -12  391.35    2.82   0
  11   7 -13    1.87    0.82   0
  11   8 -13    2.91    0.87   0
  11   9 -14    6.45    0.84   0
  11  10 -15   10.18    0.91   0
   1   9   3    8.88    0.48   0
   3   8   2   16.21    0.51   0
   3  13   0   -0.46    0.59   0
   4  17  -6    4.39    0.84   0
   5  13  -2   28.83    0.89   0
   5  15  -4    0.49    0.89   0
   6   6  -1   30.56    0.60   0
   6   9  -1    1.77    0.55   0
   7  12  -4    2.43    0.71   0
   7  14  -6   -0.18    0.78   0
   8  14  -8  166.62    1.94   0
   8  15 -10    3.85    0.89   0
   9   3  -8    0.01    0.52   0
   9   6  -6   79.57    1.05   0
   9   8  -6   11.38    0.71   0
   9  12  -8    2.19    0.90   0
   9  14 -11    1.38    1.00   0
  10   4 -10    9.31    0.66   0
  10   9  -9    6.77    0.78   0
  11   6 -13    0.75    0.76   0
  11   9 -13    4.09    0.93   0
  11  10 -14    6.03    0.99   0
  11  11 -16    0.42    0.86   0
   1  12   2  164.08    1.28   0
   2  11   2   75.56    0.94   0
   2  14   0  670.17    2.79   0
   3   9   2   49.61    0.71   0
   4   3   0    2.00    0.27   0
   4   5   1    8.77    0.47   0
   4  10   1  158.38    1.26   0
   5  10   0    7.11    0.60   0
   5  17  -7    0.91    0.95   0
   6  13  -3   -1.03    0.69   0
   6  16  -7    2.63    0.85   0
   7   0  -7    0.68    0.31   0
   7  11  -3    3.15    0.66   0
   7  15  -7   -0.27    0.93   0
   7  16  -9   -0.69    0.85   0
   9   2  -9    8.92    0.53   0
   9   4  -7    4.32    0.51   0
   9   9  -6    9.83    0.73   0
   9  11  -7    1.28    0.73   0
   9  13  -9    1.19    0.81   0
  10  10  -9   25.78    0.97   0
  10  11 -10   15.11    0.93   0
  10  12 -11   57.45    1.31   0
  10  13 -13    4.22    0.91   0
  11   7 -12    1.27    0.81   0
  11   8 -12    3.98    0.88   0
  11  10 -13    1.88    0.96   0
  11  11 -15    1.57    0.86   0
   1  10   3   34.09    0.66   0
   6   5  -1    0.34    0.39   0
   6  12  -2   11.78    0.75   0
   6  15  -5    2.97    0.82   0
   7   6  -2  148.20    1.11   0
   8   5  -4   15.37    0.58   0
   8  13  -6   -0.36    0.87   0
   8  15  -9    2.01    0.87   0
   9   5  -6   13.43    0.67   0
   9  10  -6   84.23    1.24   0
  10   9  -8    2.11    0.84   0
  11   6 -12    2.65    0.76   0
  11   9 -12    0.68    0.78   0
  11  11 -14   -0.12    0.85   0
   2   8   3    5.84    0.47   0
   3  10   2   58.64    0.81   0
   4  14  -1   36.40    1.03   0
   4  17  -5    2.67    0.94   0
   6   3  -2   38.33    0.55   0
   6  16  -6    0.82    0.95   0
   7  13  -4    1.75    0.75   0
   7  14  -5   -0.01    0.78   0
   7  16  -8    1.02    1.00   0
   8  12  -5    0.91    0.72   0
   8  14  -7    7.47    0.89   0
   9  12  -7    1.48    0.77   0
  10  11  -9   25.57    1.02   0
  10  12 -10   21.80    1.03   0
  11   7 -11    6.66    0.84   0
  11   8 -11    0.15    0.84   0
  11  11 -13   -0.29    0.96   0
  -1   7   4    1.72    0.29   0
   2   9   3    0.93    0.47   0
   2  12   2    7.78    0.66   0
   3   5   2   10.88    0.40   0
   3  14   0    2.90    0.76   0
   3  15  -1    4.07    0.82   0
   4  11   1   11.57    0.63   0
   4  13   0   17.02    0.85   0
   4  15  -2    2.60    0.75   0
   5  13  -1    1.95    0.78   0
   5  15  -3    1.46    0.77   0
   5  17  -6    7.01    1.01   0
   6   0  -5    0.53    0.24   0
   6  11  -1   11.75    0.71   0
   7   5  -2   20.43    0.63   0
   7  12  -3    1.67    0.70   0
   7  15  -6   33.15    1.12   0
   8   2  -6    0.86    0.44   0
   9   8  -5    3.11    0.65   0
   9   9  -5    6.95    0.69   0
   9  14  -9    4.01    1.01   0
  10   3 -10    0.93    0.58   0
  10   4  -9   38.06    0.83   0
  10   5  -8   47.46    0.92   0
  10  10  -8    0.91    0.75   0
  10  13 -11   11.20    0.98   0
  11   5 -12    0.51    0.63   0
  11   6 -11    0.98    0.74   0
  11  12 -14   18.78    1.19   0
   1  11   3    4.71    0.55   0
   5   7   1    3.98    0.55   0
   5   8   1    0.67    0.48   0
   5  16  -4    3.58    0.94   0
   6   8   0  113.45    1.09   0
   6  14  -3    3.24    0.78   0
   6  15  -4    8.12    0.97   0
   7  11  -2   23.65    0.90   0
   8   6  -3    4.90    0.63   0
   9   3  -7   11.15    0.53   0
   9   4  -6    8.86    0.61   0
   9   6  -5   14.19    0.65   0
  10   8  -7    2.70    0.69   0
  10   9  -7    4.35    0.84   0
  10  11  -8    4.22    0.93   0
  11   8 -10    8.06    0.89   0
  11  10 -11    2.78    0.83   0
  11  11 -12    0.30    0.84   0
   0   8   4  742.87    1.81   0
   2  10   3  155.83    1.15   0
   4   8   2    7.17    0.50   0
   5   9   1    6.02    0.55   0
   5  12   0    4.30    0.66   0
   6   7   0   17.09    0.57   0
   6   9   0   40.03    0.79   0
   6  12  -1   11.38    0.84   0
   6  17  -7    1.38    0.86   0
   7   1  -5    0.64    0.36   0
   7  14  -4    1.62    0.91   0
   7  16  -7    3.83    0.90   0
   8  10  -3   98.70    1.23   0
   8  12  -4    2.14    0.73   0
   8  13  -5   -0.34    0.76   0
   8  14  -6    0.66    0.82   0
   9   2  -8    3.35    0.49   0
   9  13  -7    0.16    0.81   0
  10  10  -7    1.71    0.87   0
  10  13 -10    6.65    0.92   0
  11   5 -11    1.78    0.71   0
  11   7 -10    1.47    0.69   0
  11   9 -10   32.95    1.03   0
  11  12 -13    4.31    0.93   0
   0   7   4   -0.14    0.34   0
   0   9   4   -0.43    0.43   0
   4   9   2   33.88    0.68   0
   4  17  -4    1.38    0.81   0
   5   6   1    1.17    0.43   0
   5  17  -5    2.93    0.97   0
   6  16  -5    0.61    0.82   0
   7   7  -1    3.62    0.51   0
   7  13  -3   -0.62    0.72   0
   7  15  -5    2.50    0.97   0
   8  15  -7   -1.63    0.83   0
   9   5  -5    1.14    0.52   0
   9  11  -5    4.26    0.75   0
   9  14  -8    2.10    0.86   0
  10   4  -8  330.73    1.78   0
  11   6 -10   15.09    0.76   0
  11  10 -10   15.79    0.95   0
  11  11 -11    1.33    0.84   0
  11  12 -12    3.11    0.92   0
  12   9 -15   19.42    1.00   0
  12  10 -16  247.85    2.30   0
   3  12   2   17.94    0.76   0
   4   6   2    0.60    0.47   0
   4  10   2   24.48    0.67   0
   4  15  -1    0.23    0.84   0
   5  14  -1   13.08    0.92   0
   5  15  -2   13.06    0.98   0
   7   6  -1    6.00    0.56   0
   8  11  -3   13.61    0.78   0
   9   9  -4   -0.23    0.63   0
   9  15  -9   -0.05    1.00   0
  10   3  -9    8.42    0.61   0
  10   8  -6    0.08    0.76   0
  10  11  -7    1.53    0.78   0
  10  12  -8   65.80    1.32   0
  10  13  -9   -0.71    0.84   0
  11   7  -9    5.18    0.82   0
  11   8  -9    1.50    0.72   0
  11   9  -9   15.52    0.99   0
  11  11 -10    0.99    0.96   0
  12   9 -14   17.58    0.98   0
  12  10 -15   22.27    1.07   0
   2  11   3    2.90    0.50   0
   3   8   3    5.43    0.45   0
   3   9   3   30.13    0.67   0
   3  15   0    0.05    0.79   0
   4  14   0   83.61    1.22   0
   4  16  -2    0.29    0.89   0
   5  13   0    0.05    0.76   0
   5  16  -3    0.61    0.91   0
   6  14  -2    8.68    0.82   0
   6  15  -3    1.44    0.80   0
   6  17  -6   11.27    0.95   0
   7  16  -6    1.00    0.86   0
   8   7  -2    1.44    0.61   0
   8  13  -4    3.29    0.79   0
   8  14  -5    0.04    0.80   0
   8  16  -8    5.00    0.93   0
   9   3  -6   19.57    0.63   0
   9   6  -4    2.19    0.65   0
   9  10  -4    6.77    0.73   0
   9  12  -5   -0.64    0.74   0
   9  13  -6    2.54    0.81   0
   9  14  -7    0.04    0.97   0
  10   9  -6   25.24    0.90   0
  10  10  -6    3.29    0.86   0
  10  14 -10   19.69    1.07   0
  11   5 -10    1.93    0.61   0
  11   6  -9    0.69    0.72   0
  11  10  -9    7.90    0.87   0
  11  12 -11    2.82    0.90   0
  12   7 -13    8.43    0.93   0
  12   8 -13   71.21    1.31   0
  12   9 -13    4.79    0.97   0
  12  10 -14   13.30    0.98   0
   1   8   4    7.76    0.43   0
   1   9   4    3.99    0.45   0
   3  10   3   16.31    0.65   0
   3  14   1   16.63    0.85   0
   4  11   2    2.49    0.65   0
   6   2  -2    0.61    0.38   0
   6   5   0    0.19    0.40   0
   6  16  -4   26.56    1.05   0
   7   0  -6    5.43    0.33   0
   7  11  -1    3.15    0.66   0
   7  14  -3    1.11    0.77   0
   7  15  -4    2.35    0.95   0
   8  10  -2   40.85    0.92   0
   8  12  -3    6.58    0.77   0
  10  12  -7    2.62    0.81   0
  10  13  -8    4.28    1.00   0
  12   8 -12  806.06    3.61   0
  12  10 -13   29.39    1.10   0
  12  11 -14   11.95    1.12   0
   1   7   4    1.15    0.37   0
   4   5   2   70.86    0.72   0
   6  12   0   94.25    1.27   0
   7   5  -1    2.53    0.47   0
   7  13  -2   26.76    0.94   0
   8   4  -3    0.74    0.46   0
   8   6  -2    3.96    0.54   0
   8  16  -7    0.61    1.01   0
   9   2  -7    8.04    0.52   0
   9   5  -4    2.23    0.60   0
   9  15  -8    1.05    0.87   0
  10   4  -7    3.85    0.62   0
  10  11  -6    1.06    0.76   0
  10  14  -9   37.52    1.20   0
  11   7  -8   -0.57    0.76   0
  11   8  -8    0.91    0.70   0
  11   9  -8    1.36    0.76   0
  11  11  -9    6.19    0.86   0
  11  12 -10    4.74    0.90   0
  11  13 -11    3.26    1.03   0
  12   7 -12   19.03    0.98   0
  12   9 -12   47.65    1.19   0
   1  10   4    5.00    0.50   0
   2  12   3   33.51    0.80   0
   5   8   2  147.73    1.12   0
   5   9   2   23.93    0.72   0
   6   8   1    7.55    0.56   0
   6   9   1    2.00    0.55   0
   6  17  -5    2.90    0.87   0
   7   8   0    2.37    0.54   0
   7  12  -1    2.32    0.69   0
   7  16  -5    6.14    0.89   0
   9   9  -3   -0.71    0.62   0
   9  13  -5    0.78    0.78   0
   9  14  -6    0.62    0.83   0
  10   3  -8    5.05    0.58   0
  10   8  -5   13.39    0.76   0
  11   6  -8    0.17    0.71   0
  11  10  -8    1.89    0.78   0
  12   8 -11   67.91    1.33   0
  12  10 -12  353.06    2.61   0
   3  11   3    1.77    0.52   0
   4  15   0   20.51    0.97   0
   5   7   2   18.80    0.57   0
   5  14   0    1.72    0.81   0
   5  15  -1    0.34    0.74   0
   6  15  -2   19.30    0.95   0
   8   5  -2   44.70    0.80   0
   8  13  -3    2.86    0.78   0
   8  15  -5    2.47    0.85   0
   9  12  -4    7.18    0.80   0
   9  15  -7    4.37    0.90   0
  10  10  -5   29.14    0.95   0
  10  12  -6    1.28    0.77   0
  10  13  -7    2.09    0.84   0
  11   8  -7    2.98    0.82   0
  11  11  -8    0.35    0.80   0
  11  12  -9    1.67    0.85   0
  11  13 -10    2.40    0.89   0
  12   7 -11    1.87    0.73   0
  12  10 -11   51.00    1.33   0
  12  11 -12    4.17    0.91   0
   1  11   4    1.99    0.53   0
   2   8   4  173.05    1.05   0
   2   9   4    9.27    0.52   0
   4   8   3    2.19    0.53   0
   4   9   3    0.19    0.54   0
   4  14   1   35.22    1.00   0
   5  13   1    0.25    0.74   0
   6   6   1   30.68    0.61   0
   6  13   0    0.79    0.79   0
   6  16  -3   37.64    1.12   0
   7   1  -4    1.05    0.36   0
   8   8  -1   79.42    1.02   0
   8  12  -2   21.41    0.88   0
   8  16  -6    0.39    0.86   0
   9   6  -3    2.79    0.56   0
   9  11  -3    3.10    0.70   0
  10  11  -5   -0.46    0.72   0
  11   7  -7   -0.01    0.74   0
  11   9  -7    1.19    0.73   0
  11  10  -7    4.71    0.90   0
  12   6 -11    4.59    0.80   0
  12   8 -10   14.80    0.96   0
   2  10   4  382.76    1.67   0
   3  12   3   14.89    0.72   0
   4  10   3   39.34    0.80   0
   5   6   2   13.30    0.51   0
   6  17  -4    1.92    0.96   0
   7   6   0    5.36    0.49   0
   7  11   0    2.54    0.65   0
   7  13  -1    1.51    0.72   0
   7  16  -4    2.32    0.84   0
   8  10  -1  123.55    1.31   0
   9   3  -5    0.60    0.45   0
   9   4  -4   12.33    0.62   0
   9  13  -4   -1.00    0.76   0
   9  14  -5    5.18    0.87   0
  10   4  -6    0.92    0.59   0
  11   6  -7    0.17    0.70   0
  11  11  -7    0.44    0.90   0
  11  12  -8    4.77    0.87   0
  11  13  -9    1.09    0.87   0
  12   7 -10    4.40    0.84   0
  12  11 -11    6.51    0.90   0
  12  12 -12  449.25    3.07   0
   4  13   2   43.38    0.97   0
   6  12   1   11.87    0.81   0
   8   6  -1    9.71    0.63   0
   8  11  -1   27.97    0.86   0
   8  14  -3   65.88    1.29   0
   8  15  -4   17.92    0.99   0
   9   2  -6  134.11    1.02   0
   9   5  -3    0.03    0.58   0
   9  12  -3    6.63    0.77   0
   9  15  -6   23.70    1.07   0
  10   3  -7    1.03    0.55   0
  10   5  -5    0.93    0.63   0
  10   8  -4  630.14    2.72   0
  10   9  -4   20.92    0.83   0
  10  10  -4  347.70    2.25   0
  10  12  -5   20.00    0.94   0
  10  14  -7    5.96    0.90   0
  11   9  -6   35.56    1.06   0
  12   6 -10    4.56    0.77   0
  12  12 -11   45.48    1.36   0
   2  11   4   10.45    0.60   0
   4   4   2    1.68    0.34   0
   4  11   3    2.29    0.54   0
   5  15   0    0.02    0.84   0
   5  16  -1   13.67    0.99   0
   6  15  -1    2.72    0.89   0
   6  16  -2   12.68    1.00   0
   7  12   0    1.60    0.67   0
   8   4  -2    3.78    0.47   0
   8  16  -5    0.67    0.84   0
  10  11  -4   12.31    0.92   0
  11   7  -6   16.72    0.85   0
  11  10  -6    5.42    0.79   0
  11  12  -7    3.06    0.95   0
  11  13  -8    0.66    0.84   0
  12   7  -9   12.29    0.87   0
  12   9  -9   15.18    0.89   0
  12  10  -9   33.51    1.17   0
   3   8   4    5.70    0.50   0
   3   9   4    0.89    0.43   0
   4  15   1   -0.06    0.78   0
   5  14   1   11.36    0.86   0
   6   8   2    1.53    0.51   0
   6   9   2    3.01    0.55   0
   6  14   0  469.41    2.62   0
   7   5   0    0.30    0.43   0
   7   9   1    0.56    0.56   0
   7  14  -1   10.82    0.83   0
   7  15  -2    5.29    0.81   0
   7  16  -3    2.55    0.94   0
   8  12  -1  132.71    1.48   0
   9  11  -2   46.42    1.01   0
   9  14  -4    2.27    0.81   0
   9  15  -5    3.27    0.98   0
  10  13  -5    4.09    0.94   0
  10  14  -6    0.01    0.94   0
  11  11  -6   -0.24    0.87   0
  12  11  -9    0.27    0.94   0
  12  12 -10   19.01    1.04   0
  13   9 -13    2.96    0.94   0
  13  10 -14    3.87    0.88   0
   3  10   4    3.13    0.49   0
   5   9   3    1.71    0.58   0
   6  17  -3   -1.24    0.78   0
   7   0  -5   -0.02    0.30   0
   7   7   1    3.14    0.49   0
   7  13   0   -0.74    0.78   0
   8   5  -1    2.03    0.49   0
   8  10   0 1031.57    3.37   0
   8  15  -3   -0.31    0.91   0
   9   1  -7    4.08    0.43   0
   9   6  -2    5.56    0.57   0
   9  13  -3    2.61    0.76   0
  10  15  -7    0.82    0.86   0
  11   6  -6   34.16    0.84   0
  12   8  -8   15.86    0.93   0
  12   9  -8    3.61    0.77   0
  13  10 -13    5.04    0.88   0
   0   8   5   67.61    0.64   0
   0   9   5   -0.65    0.37   0
   3  11   4    0.11    0.56   0
   4  14   2   23.27    0.81   0
   5  10   3    4.39    0.54   0
   5  13   2   27.09    0.90   0
   7  11   1    2.89    0.62   0
   7  17  -4    0.30    0.83   0
   8   7   0    8.26    0.56   0
   8  13  -1    3.99    0.84   0
   8  16  -4    3.99    0.85   0
   9   3  -4    1.11    0.50   0
   9   4  -3    1.69    0.54   0
  10   4  -5    6.02    0.53   0
  10  10  -3  104.34    1.32   0
  11   8  -5    1.77    0.67   0
  11   9  -5    1.04    0.69   0
  11  10  -5    1.12    0.72   0
  11  12  -6    8.70    0.86   0
  11  13  -7    3.84    0.86   0
  11  14  -8    0.49    0.86   0
  12   7  -8    7.44    0.82   0
  12  10  -8   96.85    1.45   0
  12  12  -9   41.94    1.20   0
  13   8 -12    2.36    0.77   0
  13   9 -12    1.31    0.79   0
   1   9   5    6.57    0.45   0
   5   7   3    2.95    0.46   0
   6   1  -2    1.18    0.33   0
   6   6   2    0.05    0.47   0
   6  15   0    9.69    0.90   0
   6  16  -1   13.30    0.97   0
   7   2  -2  211.55    1.04   0
   7   6   1    5.34    0.47   0
   9   2  -5   13.74    0.53   0
   9   9  -1    5.37    0.62   0
   9  10  -1   12.95    0.73   0
   9  14  -3    0.78    0.88   0
   9  15  -4    0.10    0.91   0
  10   5  -4    3.27    0.55   0
  10  11  -3   11.10    0.79   0
  10  13  -4    7.45    0.93   0
  10  14  -5   18.90    0.98   0
  11  11  -5    2.18    0.75   0
  12  11  -8   13.07    0.92   0
  13   8 -11    0.42    0.85   0
  13   9 -11    2.50    0.89   0
  13  11 -12   -0.32    0.95   0
  -1   7   5    0.57    0.29   0
   0   7   5    0.20    0.32   0
   1   8   5   34.14    0.54   0
   1  10   5    4.74    0.47   0
   3   4   3   24.67    0.46   0
   3  12   4    2.18    0.59   0
   4   8   4   51.24    0.74   0
   4  10   4  416.99    1.84   0
   4  13   3    0.95    0.66   0
   5  15   1   -0.38    0.79   0
   5  16   0    0.90    0.74   0
   6  12   2    9.59    0.68   0
   6  14   1   90.47    1.33   0
   6  17  -2    2.38    0.91   0
   7  12   1    2.07    0.64   0
   7  14   0    6.38    0.86   0
   7  15  -1   -0.45    0.74   0
   7  16  -2    1.28    0.78   0
   8   6   0  155.30    1.16   0
   8  12   0  925.47    3.46   0
   9   7  -1    1.65    0.54   0
   9  13  -2    7.68    0.79   0
  10   2  -7    2.10    0.48   0
  10  15  -6    5.86    0.88   0
  11   4  -7    0.56    0.51   0
  11  13  -6   43.00    1.16   0
  11  14  -7    1.49    0.94   0
  12   5  -9    0.91    0.59   0
  12   6  -8  219.82    1.68   0
  12   9  -7    0.92    0.72   0
  12  10  -7    3.45    0.78   0
  12  12  -8   91.22    1.56   0
  13  10 -11    3.57    0.82   0
   5   6   3    0.40    0.47   0
   5  12   3    0.66    0.64   0
   5  14   2   50.62    1.06   0
   7  17  -3    7.02    0.97   0
   8   2  -3    5.82    0.45   0
   8   4  -1   35.60    0.69   0
   8  14  -1   29.50    1.07   0
   8  15  -2    5.04    0.81   0
   8  16  -3   -0.29    0.90   0
  10  12  -3   84.72    1.31   0
  11   3  -8    0.42    0.54   0
  11   8  -4    1.34    0.72   0
  11   9  -4    1.91    0.67   0
  11  10  -4    4.39    0.81   0
  11  12  -5    1.22    0.74   0
  12   7  -7    1.52    0.65   0
  12  11  -7    0.48    0.76   0
  13   8 -10   12.69    0.91   0
  13   9 -10    4.81    0.89   0
  13  10 -10    3.42    0.90   0
  13  11 -11    1.30    0.82   0
   1   7   5    0.75    0.34   0
   2   9   5    6.91    0.43   0
   2  10   5    4.09    0.50   0
   4  11   4    0.42    0.50   0
   6   9   3    0.77    0.58   0
   7   5   1    1.91    0.47   0
   7   8   2    0.51    0.49   0
   7  13   1    2.13    0.66   0
   8   0  -6    1.49    0.33   0
   8   8   1   74.75    0.99   0
   8  10   1  114.03    1.25   0
   9   6  -1    4.87    0.54   0
   9  12  -1   19.91    0.84   0
  10   4  -4  487.17    1.97   0
  10   8  -2   34.72    0.83   0
  10  10  -2   67.66    1.10   0
  10  14  -4   66.41    1.30   0
  10  15  -5    0.02    0.91   0
  11   7  -4    1.41    0.68   0
  11  11  -4   -0.23    0.80   0
  12   5  -8    8.94    0.70   0
  12   9  -6   -0.10    0.77   0
  12  13  -8    0.01    0.92   0
  13   7 -10    1.93    0.78   0
  13  11 -10    1.10    0.91   0
   2  11   5    3.40    0.51   0
   4  14   3   64.76    1.07   0
   6   8   3    1.76    0.48   0
   7   7   2   45.23    0.76   0
   7  11   2   21.76    0.73   0
   8   5   0   38.89    0.72   0
   8  13   0   12.33    0.77   0
   9  14  -2    8.61    0.81   0
   9  15  -3    2.78    0.79   0
   9  16  -4    5.62    0.96   0
  10   3  -5    2.37    0.52   0
  10   5  -3    6.20    0.61   0
  10  13  -3    2.70    0.74   0
  11   4  -6   16.76    0.67   0
  11  13  -5   12.34    0.87   0
  12   6  -7    4.30    0.61   0
  12   8  -6    0.25    0.65   0
  12  10  -6    1.72    0.72   0
  12  12  -7    2.44    0.79   0
  13   9  -9   -0.02    0.83   0
  13  10  -9    0.24    0.84   0
   2   7   5    0.19    0.37   0
   5   9   4    1.90    0.53   0
   5  13   3    7.99    0.63   0
   6   7   3    3.65    0.53   0
   6  15   1    1.51    0.79   0
   6  16   0   24.77    0.93   0
   6  17  -1    1.83    0.86   0
   7  15   0   -0.14    0.70   0
   7  16  -1    2.03    0.74   0
   9   4  -2   95.04    0.90   0
   9  10   0    5.45    0.63   0
   9  11   0   -0.39    0.67   0
   9  13  -1    1.94    0.70   0
  10  12  -2   39.60    0.99   0
  12   7  -6   13.23    0.72   0
  12  11  -6    2.20    0.73   0
  13   8  -9    6.55    0.74   0
  13  11  -9   -1.50    0.86   0
   3   5   4    0.86    0.37   0
   3   8   5    7.88    0.48   0
   3  10   5    0.42    0.49   0
   5   8   4    3.84    0.46   0
   5  15   2   12.63    0.84   0
   6  12   3   39.06    0.89   0
   6  14   2    7.06    0.77   0
   7  12   2   41.66    0.88   0
   7  17  -2    3.03    0.77   0
   8  12   1  119.57    1.32   0
   8  14   0  101.52    1.42   0
   8  15  -1   13.48    0.83   0
   8  16  -2    7.26    0.82   0
   9   2  -4    2.82    0.44   0
   9   5  -1    1.77    0.47   0
   9   7   0    0.66    0.50   0
  10   2  -6    1.09    0.46   0
  10  14  -3   45.29    1.20   0
  10  15  -4    2.46    0.89   0
  11   3  -7    0.04    0.44   0
  11   8  -3    3.12    0.62   0
  11   9  -3    0.71    0.63   0
  11  10  -3   13.73    0.76   0
  11  14  -5    1.76    0.87   0
  12   5  -7    0.93    0.62   0
  12   9  -5    0.92    0.76   0
  12  12  -6    0.78    0.76   0
  12  13  -7    1.87    0.78   0
  13   7  -9    0.90    0.65   0
  13   9  -8    0.34    0.79   0
   8   6   1    7.97    0.49   0
   9  12   0   17.75    0.78   0
   9  15  -2    1.86    0.75   0
  10   8  -1   85.65    1.05   0
  10  10  -1  371.37    2.13   0
  11  11  -3    0.22    0.63   0
  12   6  -6    1.22    0.57   0
  12   8  -5    0.75    0.62   0
  12  10  -5   12.99    0.79   0
  13   8  -8    1.57    0.66   0
  13  10  -8    0.36    0.70   0
  13  12  -9    2.51    0.80   0
   1   7   0   -0.19    0.37   0
   1   9  -1   13.81    0.53   0
   1  13  -5    4.05    0.57   0
   2  10  -2   52.24    0.75   0
   2  11  -3    1.85    0.58   0
   2  14  -7   12.03    0.70   0
   2  15  -9    2.58    0.66   0
   3  13  -6    7.33    0.73   0
   5   9  -3    1.91    0.47   0
   5  11  -5    4.68    0.66   0
   5  15 -12    1.45    0.72   0
   6   9  -4    4.02    0.51   0
   6  11  -6   10.64    0.72   0
   6  13  -9    4.22    0.78   0
   6  14 -11   83.73    1.30   0
   6  15 -14    1.27    0.72   0
   7  10  -6   29.73    0.76   0
   7  14 -13    1.51    0.73   0
   9   5  -6   10.78    0.54   0
   9  12 -13    2.47    0.83   0
  11   7 -11    5.98    0.61   0
  11   8 -12    3.59    0.73   0
  11  10 -15    7.94    0.76   0
  -2   9  -1    1.17    0.40   0
   2  16 -12   30.94    0.95   0
   3  14  -8    0.87    0.73   0
   3  15 -10   14.88    0.80   0
   3  16 -13    0.53    0.70   0
   4  13  -7    0.37    0.69   0
   4  15 -11   -0.03    0.68   0
   5   7  -2   18.05    0.48   0
   5  13  -8   -0.61    0.71   0
   5  14 -10   25.01    0.97   0
   6   7  -3    2.82    0.48   0
   7   7  -4    0.02    0.44   0
   7  13 -11    2.87    0.81   0
   8  11  -9    0.75    0.63   0
   8  13 -13    4.90    0.75   0
   9   3  -6   17.66    0.49   0
   9   4  -6    5.93    0.47   0
   9  11 -11    3.64    0.70   0
  10   5  -8   37.39    0.73   0
  10  11 -14    6.21    0.76   0
  11   9 -14    6.74    0.82   0
  11  10 -16    0.72    0.82   0
  -2   7   0    2.61    0.31   0
  -1   9  -1   13.59    0.46   0
   0   9  -1   -0.39    0.36   0
   1  10  -2   87.58    0.87   0
   1  11  -3    4.00    0.57   0
   1  14  -7    1.22    0.59   0
   1  15  -9    9.55    0.71   0
   1  16 -12    4.35    0.81   0
   3   9  -2   46.18    0.70   0
   4   8  -2    6.49    0.45   0
   4  14  -9   98.84    1.30   0
   5  15 -13    7.15    0.79   0
   6  14 -12  539.27    2.93   0
   7  14 -14   20.08    0.91   0
   8   6  -5    4.99    0.46   0
   8   9  -7    6.30    0.60   0
   8  10  -8   98.45    1.19   0
   8  12 -11  113.10    1.41   0
   9  10 -10   49.91    1.00   0
   9  12 -14   33.88    1.09   0
  10   4  -8  278.64    1.43   0
  10   7  -9    1.34    0.54   0
  10   8 -10    3.13    0.69   0
  10   9 -11    0.33    0.62   0
  11   6 -11    1.46    0.61   0
  -1   7   0   -0.06    0.30   0
  -1  12  -4    4.23    0.56   0
   0  10  -2  105.28    0.93   0
   0  12  -4  391.74    1.86   0
   0  14  -7    0.58    0.64   0
   0  15  -9   -0.20    0.61   0
   2  13  -6   12.00    0.67   0
   2  15 -10   12.60    0.85   0
   2  16 -13    0.65    0.80   0
   3  10  -3   15.30    0.59   0
   3  11  -4   -0.25    0.53   0
   3  16 -14    4.91    0.76   0
   4  12  -6    0.77    0.67   0
   4  15 -12   13.85    0.92   0
   5   6  -2    9.24    0.44   0
   6  12  -8  145.60    1.44   0
   6  13 -10    6.87    0.81   0
   7   8  -5   12.01    0.56   0
   7  11  -8    0.63    0.59   0
   8   5  -5    3.38    0.46   0
   8  13 -14    2.04    0.74   0
   9   8  -8    2.06    0.56   0
   9  11 -12    1.05    0.68   0
  10  10 -13   90.90    1.30   0
  10  11 -15    6.31    0.77   0
  11   7 -12    0.55    0.58   0
  11   8 -13    2.63    0.65   0
  11   9 -15    2.95    0.80   0
  11  10 -17    0.65    0.72   0
  -2  10  -2   52.05    0.67   0
  -1  10  -2   87.93    0.84   0
  -1  11  -3    4.15    0.52   0
   0  11  -3   -0.93    0.52   0
   2  14  -8  114.92    1.31   0
   3  13  -7    0.61    0.69   0
   3  15 -11    5.95    0.73   0
   4   9  -3    0.64    0.54   0
   5  12  -7    0.97    0.60   0
   5  14 -11   18.53    0.85   0
   5  15 -14   10.57    0.82   0
   6   6  -3   11.20    0.45   0
   6   8  -4   64.51    0.80   0
   6  11  -7    1.09    0.66   0
   7   1  -4    0.98    0.23   0
   7   6  -4    1.04    0.41   0
   7  10  -7    1.30    0.56   0
   7  12 -10   11.67    0.83   0
   7  14 -15    4.67    0.77   0
   8  11 -10    1.81    0.66   0
   8  12 -12  668.71    3.13   0
   9   6  -7    0.95    0.47   0
   9  12 -15    9.99    0.91   0
  10  11 -16    0.73    0.82   0
  11  10 -18    6.45    0.78   0
   1  13  -6   24.96    0.73   0
   1  15 -10   24.17    0.84   0
   1  16 -13    5.31    0.73   0
   2  16 -14    1.10    0.81   0
   3  14  -9    4.56    0.68   0
   4  10  -4  406.38    1.87   0
   4  14 -10   26.52    0.88   0
   4  15 -13    0.82    0.83   0
   5   9  -4    1.93    0.55   0
   5  11  -6   10.62    0.63   0
   5  13  -9    1.24    0.65   0
   6   9  -5    6.17    0.60   0
   6  14 -13   92.35    1.38   0
   7  14 -16    0.56    0.84   0
   8   4  -5   12.39    0.43   0
   8   7  -6   20.15    0.61   0
   8  10  -9   12.50    0.79   0
   8  13 -15    1.68    0.73   0
   9  10 -11    0.16    0.64   0
   9  11 -13    4.41    0.81   0
  10   7 -10    6.78    0.68   0
  10   8 -11   17.70    0.81   0
  10   9 -12    1.08    0.65   0
  10  11 -17    1.04    0.85   0
  11   6 -12    2.61    0.65   0
  11   7 -13    0.95    0.69   0
  11   8 -14    4.76    0.69   0
  11   9 -16    0.07    0.78   0
   0  13  -6    1.44    0.62   0
   0  15 -10   -0.75    0.72   0
   1  14  -8    2.07    0.61   0
   2   4   0 1127.16    1.72   0
   2  10  -3  144.80    1.14   0
   2  11  -4    9.16    0.64   0
   2  15 -11    0.30    0.76   0
   3  15 -12    1.17    0.79   0
   4   7  -2    2.37    0.38   0
   5  15 -15    9.40    0.81   0
   6  12  -9   62.81    1.06   0
   6  13 -11    4.30    0.69   0
   7   5  -4    0.88    0.37   0
   8   9  -8    2.44    0.59   0
   8  12 -13  103.59    1.46   0
   8  13 -16    4.78    0.77   0
   9   5  -7    0.94    0.43   0
   9   9 -10   15.57    0.80   0
   9  12 -16    0.94    0.73   0
  10   5  -9   24.86    0.63   0
  -3   8  -1   11.95    0.37   0
   0   6   0 9999.99    5.58   0
   0  14  -8   59.78    1.03   0
   2  13  -7    1.60    0.67   0
   2  14  -9   33.50    0.95   0
   2  16 -15    7.82    0.88   0
   3  12  -6    9.03    0.63   0
   5  12  -8    3.05    0.71   0
   5  14 -12    2.03    0.71   0
   6   5  -3    0.28    0.35   0
   6  14 -14   14.58    0.85   0
   7   7  -5    4.31    0.48   0
   7  12 -11    2.82    0.68   0
   8   6  -6    0.96    0.50   0
   8  11 -11   -0.57    0.64   0
   9   2  -7    6.85    0.39   0
   9   3  -7   10.02    0.50   0
   9   4  -7    3.92    0.47   0
   9  11 -14    4.53    0.83   0
   9  12 -17    2.19    0.75   0
  10   4  -9   33.77    0.68   0
  10   9 -13   37.13    1.01   0
  10  11 -18    1.83    0.75   0
  11   8 -15   11.98    0.85   0
  11   9 -17    0.35    0.68   0
   1   9  -2  104.62    0.90   0
   1  15 -11    8.56    0.82   0
   3  13  -8    0.54    0.69   0
   3  14 -10   35.86    0.93   0
   4  12  -7   25.56    0.78   0
   4  13  -9    5.58    0.76   0
   4  14 -11  103.74    1.36   0
   5   7  -3    2.69    0.40   0
   5  13 -10    2.62    0.66   0
   6   7  -4    3.80    0.44   0
   6  11  -8    0.89    0.67   0
   6  14 -15   14.50    0.95   0
   7   3  -4    1.56    0.30   0
   7   8  -6   67.31    0.92   0
   7  10  -8    3.82    0.60   0
   7  13 -14    9.84    0.80   0
   8  12 -14   22.12    0.99   0
   9  10 -12    1.50    0.66   0
  10   8 -12  397.85    2.24   0
  11   6 -13    2.21    0.66   0
  11   7 -14   19.08    0.84   0
  11   9 -18   17.80    0.87   0
   0  12  -5   78.67    0.95   0
   1  11  -4    2.63    0.50   0
   1  13  -7    2.20    0.65   0
   1  16 -15    0.10    0.80   0
   2  15 -12   -0.60    0.66   0
   3   9  -3   25.75    0.61   0
   3  10  -4    1.62    0.50   0
   3  15 -13   13.77    0.81   0
   4   8  -3    2.31    0.42   0
   4  15 -15    4.37    0.88   0
   5  11  -7    0.90    0.64   0
   5  14 -13    9.39    0.79   0
   6   3  -3    3.57    0.33   0
   6  12 -10    7.32    0.77   0
   6  13 -12   14.05    0.79   0
   8   7  -7   11.54    0.64   0
   8  10 -10    3.45    0.64   0
   8  11 -12    8.39    0.83   0
   9   6  -8    0.84    0.48   0
   9   9 -11    4.01    0.73   0
   9  11 -15    0.56    0.81   0
  10   7 -11   19.74    0.71   0
  10   9 -14   15.59    0.88   0
  10  10 -16   44.08    1.06   0
  11   8 -16    7.28    0.73   0
  11   9 -19   -0.67    0.70   0
  -1  12  -5   44.28    0.80   0
   0   9  -2  168.69    1.04   0
   0  11  -4    0.29    0.54   0
   4   9  -4   31.36    0.71   0
   4  10  -5   17.67    0.70   0
   4  14 -12  305.28    2.20   0
   6   8  -5    2.67    0.47   0
   6  10  -7    8.76    0.61   0
   6  14 -16    8.21    0.81   0
   7   6  -5    8.19    0.47   0
   7  11 -10    1.03    0.61   0
   7  12 -12    5.90    0.71   0
   7  13 -15    1.77    0.72   0
   8   5  -6   16.99    0.51   0
   8   9  -9    4.16    0.61   0
   8  12 -15   42.34    1.14   0
   9  10 -13   13.27    0.78   0
  10  10 -17    3.07    0.83   0
  11   7 -15    1.19    0.73   0
  11   8 -17    1.98    0.79   0
   0  10  -3  392.98    1.64   0
   0  13  -7   -0.73    0.61   0
   0  14  -9   72.14    1.11   0
   1   7  -1    0.95    0.38   0
   1  15 -12    3.52    0.68   0
   2  13  -8    1.29    0.68   0
   2  14 -10   22.96    0.82   0
   2  15 -13    1.00    0.78   0
   3  12  -7    4.65    0.69   0
   3  14 -11   16.19    0.80   0
   3  15 -14   24.30    0.91   0
   4  15 -16    0.86    0.73   0
   5   6  -3    0.90    0.41   0
   5  12  -9    0.20    0.61   0
   5  13 -11    0.97    0.65   0
   6   6  -4  340.15    1.44   0
   6  13 -13    1.14    0.68   0
   6  14 -17    3.46    0.88   0
   7  13 -16    0.47    0.82   0
   8   4  -6    2.09    0.43   0
   9   5  -8   -0.65    0.49   0
   9  11 -16    0.20    0.71   0
  10   6 -11   40.19    0.85   0
  10   8 -13   43.05    0.95   0
  10   9 -15    1.55    0.78   0
  10  10 -18    2.05    0.83   0
  11   6 -14   11.00    0.67   0
  -2   9  -2    0.83    0.37   0
  -2  11  -4    9.72    0.53   0
  -1   9  -2  107.73    0.83   0
  -1  10  -3   30.67    0.63   0
  -1  11  -4    2.77    0.51   0
  -1  13  -7    0.90    0.60   0
   0  15 -12    0.82    0.74   0
   2  11  -5    5.09    0.54   0
   3  13  -9    1.53    0.61   0
   3  15 -15    0.89    0.82   0
   4  13 -10    4.07    0.66   0
   6  11  -9    0.62    0.59   0
   6  12 -11    6.10    0.77   0
   7   0  -5    0.10    0.19   0
   7   7  -6   16.67    0.58   0
   7  10  -9    1.33    0.58   0
   7  12 -13    6.24    0.72   0
   8   2  -6    0.50    0.32   0
   8  10 -11   18.98    0.78   0
   8  11 -13    8.34    0.74   0
   8  12 -16   16.59    0.87   0
   9   9 -12   -0.12    0.72   0
   9  10 -14   33.06    1.02   0
   9  11 -17    2.36    0.85   0
  10   4 -10    7.71    0.55   0
  10   7 -12    8.29    0.64   0
  10  10 -19    2.17    0.85   0
  11   8 -18   53.83    1.10   0
  -2  10  -3  142.65    0.98   0
   1  14 -10   33.42    0.94   0
   1  15 -13    5.23    0.80   0
   2   9  -3    1.34    0.44   0
   2  10  -4  357.75    1.67   0
   2  15 -14    3.54    0.81   0
   4  14 -13   72.12    1.22   0
   5  11  -8    0.77    0.65   0
   5  13 -12    0.23    0.66   0
   6  13 -14   12.70    0.80   0
   7   5  -5    1.52    0.39   0
   7   9  -8    1.14    0.54   0
   7  11 -11    2.30    0.64   0
   7  13 -17    3.45    0.74   0
   8   6  -7    4.38    0.47   0
   8   9 -10    9.37    0.74   0
   8  12 -17    1.31    0.72   0
   9   4  -8    1.81    0.47   0
   9  11 -18   19.37    1.00   0
  10   8 -14   15.11    0.85   0
  10   9 -16   10.12    0.86   0
   0   7  -1   -0.32    0.35   0
   1  13  -8    1.61    0.57   0
   2  12  -7    5.23    0.67   0
   2  14 -11   90.88    1.25   0
   3  14 -12    5.73    0.73   0
   4  11  -7    0.99    0.56   0
   5  12 -10   44.00    0.94   0
   5  14 -16    0.29    0.83   0
   6   7  -5    3.20    0.45   0
   6  10  -8    0.89    0.55   0
   7  12 -14   11.90    0.78   0
   7  13 -18   12.21    0.85   0
   8   7  -8    0.85    0.52   0
   8  10 -12  413.53    2.35   0
   8  11 -14    7.50    0.75   0
   8  12 -18    0.15    0.83   0
   9   2  -8    3.26    0.38   0
   9   3  -8    0.44    0.41   0
   9   7 -10    5.15    0.58   0
   9  10 -15    8.63    0.85   0
   9  11 -19    0.35    0.84   0
  10   7 -13    5.00    0.71   0
   0  13  -8    1.74    0.64   0
   0  14 -10   45.71    0.93   0
   0  15 -13    0.02    0.75   0
   1  11  -5   12.37    0.58   0
   2  13  -9    0.08    0.59   0
   2  15 -15    0.31    0.79   0
   3   9  -4    1.21    0.47   0
   3  10  -5    0.46    0.50   0
   3  12  -8    0.64    0.66   0
   3  13 -10    0.20    0.70   0
   3  15 -17   -0.05    0.83   0
   4  10  -6    0.99    0.61   0
   4  12  -9   29.30    0.82   0
   4  13 -11    1.65    0.65   0
   5   7  -4    0.83    0.39   0
   6   8  -6    1.38    0.47   0
   6  12 -12  157.73    1.56   0
   6  13 -15    9.53    0.79   0
   7   1  -5    0.78    0.26   0
   7  10 -10   17.19    0.72   0
   7  11 -12    1.27    0.73   0
   9   9 -13    0.81    0.63   0
  10   6 -12  631.58    2.52   0
  10   8 -15   16.56    0.87   0
  10   9 -17    2.21    0.70   0
  -1   7  -1    1.10    0.31   0
  -1  12  -6    2.25    0.49   0
  -1  14 -10   32.29    0.89   0
   1   9  -3   10.28    0.53   0
   1  10  -4    6.05    0.49   0
   1  15 -14   15.79    0.81   0
   3  14 -13   10.99    0.78   0
   4   8  -4   45.65    0.68   0
   5   8  -5    0.49    0.44   0
   5   9  -6    7.78    0.54   0
   5  13 -13    1.83    0.68   0
   5  14 -17    1.09    0.72   0
   6  13 -16    0.94    0.81   0
   7   3  -5    7.87    0.39   0
   7   6  -6   26.14    0.58   0
   7  12 -15    4.45    0.72   0
   8   9 -11   13.64    0.78   0
   8  11 -15   21.22    0.87   0
   9   5  -9   16.42    0.56   0
   9   8 -12    4.80    0.72   0
   9  10 -16    3.96    0.72   0
  10   4 -11   27.26    0.68   0
  10   9 -18   22.55    0.89   0
  -1  13  -8    1.65    0.61   0
   0  11  -5   -0.25    0.47   0
   0  15 -14   11.24    0.85   0
   1  15 -15    3.25    0.81   0
   2   7  -2   59.93    0.63   0
   2  11  -6    0.58    0.53   0
   2  14 -12  756.53    3.18   0
   2  15 -16    1.16    0.70   0
   4  13 -12    1.02    0.76   0
   4  14 -15   60.47    1.18   0
   5  11  -9    2.82    0.59   0
   5  14 -18    1.54    0.74   0
   6  12 -13    4.59    0.78   0
   7   2  -5    1.05    0.30   0
   7   7  -7   16.33    0.64   0
   7   9  -9    1.61    0.55   0
   7  12 -16    1.46    0.81   0
   8  10 -13   63.08    1.10   0
   8  11 -16   21.94    0.97   0
   9   7 -11    3.71    0.65   0
   9   9 -14   24.53    0.85   0
   9  10 -17    1.61    0.81   0
  10   7 -14   22.60    0.85   0
  10   8 -16  257.69    1.97   0
  10   9 -20   -0.15    0.81   0
  10   9 -19    0.61    0.71   0
  -1  11  -5   11.03    0.58   0
   0  10  -4 3029.35    4.43   0
   0  14 -11  116.57    1.36   0
   1  13  -9    0.81    0.58   0
   2  13 -10    1.16    0.69   0
   2  15 -17    1.50    0.82   0
   3  13 -11    1.43    0.72   0
   3  14 -14   29.76    1.02   0
   4  11  -8    8.96    0.63   0
   4  12 -10   28.14    0.89   0
   4  14 -16  286.04    2.20   0
   5  13 -14   12.30    0.79   0
   6   6  -5    4.42    0.43   0
   6  10  -9    5.00    0.60   0
   6  13 -17    2.36    0.73   0
   7  10 -11    8.77    0.67   0
   7  11 -13    1.20    0.64   0
   8   4  -7    9.46    0.49   0
   8   6  -8  390.70    1.75   0
   8   8 -10   14.42    0.66   0
   9   4  -9    4.30    0.50   0
   9  10 -18   83.12    1.37   0
  10   6 -13   40.86    0.84   0
  10   9 -21    2.14    0.75   0
  -2  11  -5    3.42    0.50   0
  -1  14 -11   16.28    0.81   0
   0   9  -3    0.38    0.45   0
   0  15 -15    0.08    0.77   0
   1  14 -12    4.16    0.78   0
   1  15 -16    0.35    0.79   0
   2   9  -4    8.06    0.56   0
   2  10  -5    4.04    0.51   0
   2  12  -8  248.36    1.65   0
   2  14 -13  113.71    1.39   0
   5  13 -15   -1.23    0.78   0
   6   3  -4    8.21    0.36   0
   7   5  -6    9.15    0.50   0
   7  12 -17    0.14    0.70   0
   8   3  -7   27.30    0.53   0
   8   9 -12   12.77    0.79   0
   8  10 -14   21.51    0.84   0
   8  11 -17    7.96    0.77   0
   9   3  -9    0.34    0.48   0
   9   8 -13    0.45    0.60   0
   9   9 -15    4.77    0.69   0
   9  10 -19    5.68    0.87   0
  10   7 -15   28.92    0.91   0
  10   8 -17   16.77    0.81   0
  -1  10  -4    5.23    0.50   0
   0  13  -9    0.04    0.54   0
   1  11  -6   34.39    0.77   0
   3  10  -6   35.94    0.73   0
   3  14 -15   11.92    0.81   0
   4  13 -13    1.51    0.67   0
   4  14 -17   11.55    0.83   0
   5  12 -12    1.43    0.63   0
   6   7  -6    7.04    0.49   0
   6   8  -7   12.59    0.57   0
   7   9 -10   16.13    0.69   0
   7  11 -14    5.95    0.71   0
   7  12 -18   15.91    0.86   0
   8  11 -18   16.17    0.86   0
   9   5 -10  100.20    1.02   0
   9   7 -12   -0.33    0.63   0
   9  10 -20   -0.43    0.71   0
  10   6 -14    5.57    0.69   0
  10   8 -18    0.06    0.66   0
  -3   8  -2   14.94    0.40   0
  -2  10  -4  353.75    1.48   0
  -1   9  -3    8.98    0.46   0
  -1  13  -9    1.80    0.61   0
   0  14 -12  470.09    2.48   0
   0  15 -16    0.32    0.78   0
   1  13 -10    2.78    0.69   0
   1  15 -17    3.00    0.72   0
   3   9  -5    0.12    0.53   0
   3  13 -12    0.67    0.63   0
   4   7  -4   47.19    0.63   0
   4  14 -18    0.80    0.72   0
   5  13 -16    0.28    0.69   0
   6  10 -10    8.68    0.64   0
   6  11 -12    2.64    0.63   0
   7   6  -7    7.96    0.55   0
   7  10 -12    4.64    0.65   0
   7  12 -19    1.58    0.73   0
   8   5  -8    0.63    0.43   0
   8   8 -11   47.10    0.95   0
   8  10 -15   19.83    0.84   0
   8  11 -20    0.31    0.84   0
   8  11 -19    4.05    0.76   0
   9   8 -14   38.93    0.97   0
   9   9 -16    0.12    0.66   0
   9  10 -21    0.08    0.74   0
  10   5 -13    3.24    0.54   0
  10   7 -16    1.17    0.73   0
  10   8 -19    1.82    0.79   0
  -3   9  -3   26.74    0.49   0
  -2   9  -3    1.65    0.38   0
  -2  12  -7    4.50    0.57   0
  -1  14 -12    3.43    0.73   0
   0  15 -17   -0.89    0.79   0
   1  10  -5    4.22    0.55   0
   1  14 -13    9.36    0.73   0
   2  13 -11    0.03    0.60   0
   3  14 -16    1.50    0.72   0
   4   8  -5   26.75    0.59   0
   4   9  -6    1.51    0.48   0
   4  11  -9    0.24    0.56   0
   4  12 -11  135.72    1.39   0
   4  13 -14    9.78    0.76   0
   5   8  -6   59.58    0.78   0
   5  13 -17    5.10    0.85   0
   7   4  -6   35.05    0.58   0
   7   7  -8    1.47    0.49   0
   7  11 -15    0.49    0.66   0
   8   6  -9   19.30    0.67   0
   8   9 -13    1.18    0.63   0
   9   9 -17    6.29    0.82   0
  10   8 -22    4.74    0.88   0
  10   8 -21   15.47    0.94   0
  10   8 -20  106.46    1.42   0
   0  11  -6    7.34    0.53   0
   0  13 -10    2.03    0.66   0
   1   8  -3    7.03    0.48   0
   1   9  -4    3.70    0.50   0
   2  12  -9   53.73    0.92   0
   2  14 -15   48.16    1.12   0
   3  13 -13    0.86    0.74   0
   3  14 -17    6.68    0.78   0
   5  10  -9   12.29    0.64   0
   5  11 -11   -0.15    0.67   0
   6  11 -13    5.31    0.76   0
   6  12 -16  109.31    1.43   0
   7   9 -11    2.98    0.68   0
   7  10 -13    4.95    0.76   0
   7  11 -16    0.28    0.77   0
   8  10 -16  192.92    1.75   0
   9   4 -10    0.83    0.49   0
   9   7 -13    0.95    0.65   0
   9   8 -15    9.58    0.79   0
   9   9 -18   74.23    1.29   0
  10   5 -14   17.11    0.73   0
  10   6 -15   10.21    0.66   0
  10   7 -17    3.90    0.68   0
  -1  11  -6   32.24    0.71   0
   0  14 -13   64.22    1.10   0
   0  15 -18    0.56    0.71   0
   1  13 -11   -0.57    0.68   0
   2  10  -6    2.06    0.57   0
   2  13 -12    6.05    0.76   0
   3  14 -18    6.50    0.89   0
   4  12 -12  971.05    3.47   0
   4  13 -15   -0.24    0.67   0
   5  12 -14   23.17    0.92   0
   5  13 -19    2.55    0.84   0
   5  13 -18   11.14    0.82   0
   6   6  -6    0.72    0.48   0
   6  10 -11   85.01    1.11   0
   6  12 -17    3.65    0.73   0
   8   4  -8  105.00    0.87   0
   8   8 -12  688.49    2.74   0
   8   9 -14   16.85    0.85   0
   8  10 -17   14.67    0.81   0
   9   5 -11   -0.34    0.55   0
   9   9 -19    2.32    0.81   0
  10   7 -18   -0.03    0.74   0
  -1  13 -10    1.94    0.64   0
  -1  14 -13    7.55    0.78   0
   0   7  -2    1.07    0.36   0
   0  10  -5  197.56    1.25   0
   1  11  -7    5.18    0.62   0
   2  14 -16   31.67    0.95   0
   3  10  -7    1.80    0.52   0
   3  14 -19   -0.61    0.71   0
   4  11 -10    3.58    0.68   0
   6   7  -7   10.15    0.52   0
   6   8  -8  411.50    1.87   0
   6  12 -18    0.49    0.80   0
   7   0  -6    4.17    0.23   0
   7  11 -17    0.99    0.69   0
   8  10 -18    1.03    0.81   0
   9   3 -10    8.57    0.49   0
   9   8 -16   -0.68    0.72   0
   9   9 -21   -0.04    0.81   0
   9   9 -20    0.50    0.70   0
  10   6 -16    4.53    0.63   0
  10   7 -19   -0.68    0.75   0
  -2  11  -6    1.10    0.49   0
   0  14 -14   22.97    0.84   0
   1  12  -9    7.11    0.60   0
   2   8  -4  157.42    1.05   0
   2  12 -10   13.36    0.75   0
   2  14 -17    3.69    0.82   0
   3  11  -9    0.32    0.64   0
   3  12 -11   14.12    0.71   0
   3  13 -14    1.12    0.65   0
   5  11 -12    0.27    0.68   0
   5  12 -15   16.45    0.80   0
   6  11 -14    6.01    0.69   0
   6  12 -19    6.95    0.77   0
   7   1  -6    1.02    0.28   0
   7   2  -6    2.32    0.32   0
   7   6  -8    1.62    0.53   0
   7   7  -9    1.92    0.58   0
   7   9 -12    0.22    0.67   0
   7  10 -14   65.16    1.09   0
   7  11 -18   38.20    1.02   0
   8   3  -8   25.82    0.54   0
   8   5  -9    7.23    0.49   0
   8   6 -10    3.26    0.59   0
   8   9 -15   24.53    0.92   0
   8  10 -19    0.45    0.71   0
   9   7 -14    6.65    0.63   0
   9   9 -22    1.07    0.73   0
  10   5 -15   13.22    0.73   0
  10   6 -17    4.14    0.73   0
  10   7 -20    4.65    0.71   0
  -1  10  -5    4.53    0.51   0
   0   9  -4    0.37    0.39   0
   0  13 -11   -0.01    0.56   0
   1  13 -12    1.09    0.70   0
   1  14 -16    1.07    0.77   0
   2  13 -13    0.03    0.63   0
   2  14 -18    0.25    0.80   0
   3   9  -6   54.36    0.78   0
   4   9  -7    1.80    0.49   0
   4  12 -13  153.72    1.51   0
   4  13 -17    0.15    0.69   0
   5   7  -6    4.46    0.44   0
   5   8  -7    3.69    0.48   0
   5  10 -10    5.00    0.59   0
   6   9 -10    3.71    0.57   0
   6  10 -12  652.28    2.74   0
   6  11 -15    0.30    0.74   0
   7  10 -15   14.78    0.86   0
   7  11 -20    0.66    0.82   0
   7  11 -19    0.92    0.71   0
   8  10 -21   13.47    0.94   0
   8  10 -20   80.57    1.32   0
   9   4 -11    8.98    0.56   0
   9   6 -13    3.94    0.65   0
   9   8 -17    1.63    0.66   0
  -1  13 -11    1.40    0.64   0
   0  11  -7   -0.23    0.55   0
   0  12  -9   21.87    0.75   0
   0  14 -15   60.42    1.17   0
   1  10  -6   53.29    0.77   0
   2  14 -19   -0.41    0.81   0
   3   8  -5    8.06    0.48   0
   3  12 -12    8.68    0.77   0
   3  13 -15    0.09    0.66   0
   4   8  -6    2.91    0.45   0
   4  11 -11    0.72    0.66   0
   4  13 -18    1.40    0.71   0
   5  12 -16    2.32    0.68   0
   6   3  -5    2.77    0.35   0
   7  11 -21    0.65    0.72   0
   8   1  -8    1.32    0.34   0
   8   2  -8  233.88    1.09   0
   8   9 -16    0.17    0.65   0
   8  10 -22    3.42    0.78   0
   9   7 -15   18.63    0.75   0
  10   5 -16    5.50    0.70   0
  10   6 -18    1.62    0.64   0
  -2  10  -5    4.52    0.47   0
  -1   9  -4    3.81    0.44   0
   0   5  -1   -0.23    0.23   0
   1  12 -10   53.80    0.97   0
   1  14 -17    0.62    0.68   0
   2   5  -2   13.68    0.35   0
   2  10  -7    6.03    0.61   0
   2  12 -11   33.98    0.90   0
   2  13 -14    7.89    0.80   0
   3  13 -16    2.99    0.79   0
   4  12 -14   28.34    0.87   0
   4  13 -20    0.59    0.83   0
   4  13 -19    1.17    0.72   0
   5  11 -13    1.78    0.61   0
   5  12 -17    1.46    0.69   0
   6  10 -13   67.01    1.11   0
   6  11 -16    3.35    0.68   0
   7   4  -7    5.24    0.40   0
   7   8 -11    2.27    0.57   0
   7   9 -13    0.23    0.60   0
   7  10 -16    0.43    0.66   0
   8   4  -9    7.84    0.51   0
   8   7 -12    2.29    0.56   0
   8   8 -14    5.90    0.73   0
   8   9 -17    0.88    0.78   0
   9   3 -11    9.07    0.52   0
   9   8 -19   -0.04    0.67   0
  -1   8  -3    6.60    0.41   0
  -1  11  -7    4.08    0.56   0
   0  13 -12    0.43    0.59   0
   0  14 -16  239.28    1.92   0
   1   9  -5    5.50    0.52   0
   1  13 -13    0.37    0.61   0
   1  14 -18    1.01    0.81   0
   3  11 -10   10.46    0.64   0
   5  12 -18   10.15    0.88   0
   6   2  -5    6.34    0.32   0
   6   6  -7    5.31    0.46   0
   6   7  -8    8.52    0.53   0
   6   9 -11    4.14    0.58   0
   6  11 -17    1.84    0.77   0
   8   5 -10   17.86    0.63   0
   9   6 -14    0.55    0.55   0
   9   7 -16    1.04    0.62   0
   9   8 -23    2.35    0.85   0
   9   8 -22   21.76    0.99   0
   9   8 -21    1.68    0.81   0
   9   8 -20    0.28    0.67   0
  -2   7  -2   59.80    0.53   0
  -2   9  -4    7.90    0.44   0
  -1  14 -16    1.24    0.77   0
   0  10  -6    3.12    0.53   0
   0  14 -17   14.03    0.89   0
   1  14 -19    0.54    0.70   0
   2  13 -15    1.41    0.67   0
   3  12 -13    2.39    0.64   0
   3  13 -17    8.73    0.76   0
   4   9  -8    1.53    0.49   0
   4  11 -12   11.97    0.76   0
   4  12 -15   64.71    1.12   0
   5   3  -4    1.26    0.27   0
   5   8  -8    0.87    0.54   0
   5  11 -14    2.42    0.63   0
   5  12 -19    0.87    0.71   0
   6   0  -5   -0.14    0.18   0
   7   5  -8    0.06    0.41   0
   7   6  -9    3.53    0.48   0
   7   9 -14    2.99    0.64   0
   7  10 -17    6.72    0.73   0
   8   8 -15   23.47    0.88   0
   8   9 -19   -0.93    0.77   0
   8   9 -18   -0.07    0.67   0
   9   4 -12    6.20    0.56   0
   9   7 -17    3.17    0.75   0
  -3   9  -4    1.09    0.37   0
  -2   8  -3    7.03    0.38   0
  -2  11  -7   -0.02    0.43   0
  -1  13 -12   -0.65    0.56   0
   0  12 -10   25.66    0.79   0
   0  13 -13    0.37    0.69   0
   0  14 -18    0.76    0.80   0
   1  13 -14    1.52    0.73   0
   2   9  -6   37.48    0.68   0
   2  12 -12  311.98    1.97   0
   3   9  -7    3.00    0.50   0
   3  13 -18   34.39    0.99   0
   4  10 -10   16.24    0.66   0
   4  12 -16   42.60    1.07   0
   5   6  -6   77.51    0.80   0
   6   1  -5    2.07    0.24   0
   6  10 -14    9.79    0.70   0
   6  11 -19    0.54    0.80   0
   6  11 -18    2.65    0.70   0
   7   3  -7   53.55    0.59   0
   7   8 -12    1.11    0.57   0
   7  10 -18    0.07    0.67   0
   8   3  -9    2.37    0.43   0
   8   7 -13   12.81    0.66   0
   8   9 -20    0.23    0.79   0
   9   6 -15    0.09    0.64   0
  -3   8  -3    4.87    0.37   0
  -2  13 -12    6.62    0.69   0
  -1  14 -17    0.38    0.77   0
   0  11  -8    0.09    0.49   0
   0  14 -19   -0.54    0.80   0
   1  10  -7    0.13    0.54   0
   1  12 -11    2.88    0.60   0
   2   8  -5    3.71    0.50   0
   2  13 -16    0.99    0.68   0
   3  11 -11    6.39    0.62   0
   3  12 -14   35.40    0.98   0
   3  13 -20   -0.64    0.81   0
   3  13 -19    3.53    0.73   0
   4   8  -7    2.79    0.46   0
   5  11 -15    0.53    0.63   0
   6   9 -12    1.25    0.56   0
   6  11 -20    3.15    0.73   0
   7   9 -15   13.25    0.73   0
   7  10 -20    1.95    0.82   0
   7  10 -19    0.89    0.69   0
   8   8 -16   16.25    0.77   0
   8   9 -23    6.31    0.79   0
   8   9 -22    7.88    0.79   0
   8   9 -21    2.44    0.72   0
   9   3 -12   -0.20    0.48   0
   9   5 -14    7.53    0.65   0
   9   7 -18   36.11    0.93   0
  -1  10  -6   53.88    0.77   0
  -1  12 -10   51.91    0.92   0
  -1  13 -13   -0.20    0.67   0
  -1  14 -18    1.58    0.79   0
   0   9  -5    0.19    0.40   0
   0  14 -20    9.08    0.90   0
   1  13 -15   -0.12    0.74   0
   2  10  -8   42.31    0.77   0
   2  11 -10   13.10    0.65   0
   2  13 -17    0.26    0.78   0
   3   8  -6   67.40    0.78   0
   3  13 -21    1.22    0.73   0
   4  11 -13    0.75    0.59   0
   4  12 -17    3.38    0.70   0
   6   7  -9    1.89    0.56   0
   6  10 -15   17.02    0.77   0
   6  11 -22    9.83    0.82   0
   6  11 -21    5.88    0.77   0
   7   2  -7    6.11    0.36   0
   7   8 -13    3.33    0.68   0
   7  10 -22   12.40    0.85   0
   7  10 -21    2.95    0.74   0
   8   2  -9   10.41    0.44   0
   8   4 -10    3.38    0.44   0
   8   5 -11    0.86    0.54   0
   8   7 -14    3.42    0.69   0
   8   8 -17    0.26    0.74   0
   9   4 -13   -0.17    0.55   0
   9   6 -16    1.91    0.60   0
   9   7 -20    0.28    0.77   0
   9   7 -19    0.69    0.66   0
  -1  11  -8    1.21    0.56   0
  -1  14 -19    0.43    0.80   0
   0   8  -4  676.39    1.88   0
   0  12 -11  197.43    1.54   0
   0  13 -14    0.58    0.62   0
   2   4  -2    2.49    0.22   0
   2  12 -13   46.54    0.95   0
   2  13 -18   23.80    0.99   0
   3  12 -15   30.27    0.90   0
   4  10 -11   42.45    0.90   0
   4  12 -18    1.01    0.69   0
   6   5  -7    3.33    0.41   0
   6   6  -8    2.26    0.46   0
   6  10 -16    4.56    0.77   0
   7   4  -8    1.21    0.38   0
   7   6 -10   42.64    0.78   0
   7   9 -16    1.37    0.65   0
   9   6 -17    7.19    0.75   0
   9   7 -24    0.84    0.73   0
   9   7 -23    0.39    0.70   0
   9   7 -22   12.69    0.90   0
   9   7 -21    0.15    0.67   0
  -2  10  -6    2.52    0.48   0
  -2  12 -10   13.28    0.68   0
  -2  13 -13    0.93    0.58   0
  -1  14 -20    0.60    0.72   0
   0   7  -3   -0.77    0.32   0
   1   9  -6   10.64    0.57   0
   1  12 -12    3.48    0.62   0
   1  13 -16    0.06    0.65   0
   2  13 -19   -0.37    0.81   0
   3  11 -12   -0.20    0.58   0
   4  11 -14   11.54    0.70   0
   4  12 -20    3.46    0.85   0
   4  12 -19    0.89    0.70   0
   5   8  -9   11.26    0.56   0
   6   9 -13    1.17    0.58   0
   7   0  -7    0.39    0.23   0
   7   5  -9   -0.56    0.42   0
   7   9 -17    5.83    0.79   0
   8   1  -9   22.92    0.45   0
   8   7 -15   16.33    0.80   0
   8   8 -18    0.17    0.65   0
   9   5 -15   -0.38    0.61   0
  -2  11  -8    9.14    0.58   0
  -1   9  -5    6.29    0.48   0
  -1  13 -14    0.31    0.61   0
   0  13 -15    0.19    0.63   0
   1  13 -17    4.90    0.80   0
   2   9  -7    3.14    0.56   0
   2  11 -11    1.27    0.65   0
   2  12 -14   13.06    0.74   0
   2  13 -21   -0.10    0.83   0
   2  13 -20   -0.00    0.72   0
   3   9  -8    1.38    0.50   0
   3  12 -16    1.29    0.67   0
   4  12 -22    8.34    0.82   0
   4  12 -21    6.17    0.78   0
   5   7  -8    0.02    0.50   0
   5  11 -18   31.60    0.95   0
   6   3  -6   24.75    0.44   0
   6  10 -17   11.81    0.76   0
   7   8 -14    8.56    0.66   0
   7   9 -18   38.14    1.04   0
   8   3 -10    2.64    0.46   0
   8   8 -20    4.31    0.82   0
   8   8 -19    5.62    0.72   0
   9   3 -13    0.55    0.50   0
   9   6 -18  227.89    1.76   0
  -2  13 -14    7.77    0.74   0
  -1  12 -11    3.07    0.56   0
   0  13 -16    0.27    0.75   0
   1  10  -8   18.12    0.67   0
   1  12 -13    6.92    0.74   0
   1  13 -18   18.05    0.92   0
   3  11 -13    0.62    0.68   0
   3  12 -17    4.48    0.71   0
   4   8  -8   68.42    0.83   0
   4  11 -15    0.42    0.61   0
   5   5  -6    0.35    0.37   0
   5   6  -7    1.74    0.48   0
   5  10 -14   50.02    0.96   0
   5  11 -20    1.54    0.81   0
   5  11 -19    3.21    0.71   0
   6   7 -10   13.28    0.65   0
   6   9 -14    1.07    0.60   0
   6  10 -18    1.04    0.67   0
   7   3  -8    0.36    0.40   0
   7   9 -19    1.55    0.79   0
   8   4 -11   17.61    0.61   0
   8   7 -16    0.23    0.60   0
   8   8 -24  374.74    2.54   0
   8   8 -23   33.82    1.02   0
   8   8 -22    8.29    0.78   0
   8   8 -21   17.61    0.85   0
   9   5 -16    0.83    0.64   0
   9   6 -19    1.79    0.66   0
  -2   9  -5    6.07    0.45   0
  -2  12 -11   35.30    0.83   0
  -1   6  -2    1.79    0.30   0
  -1   8  -4    5.20    0.42   0
  -1  13 -15   -0.22    0.62   0
   0  12 -12 1075.34    3.39   0
   1  13 -19    2.86    0.82   0
   2  12 -15   35.64    0.92   0
   3   8  -7    8.47    0.56   0
   3  12 -18    5.91    0.83   0
   5   8 -10   62.56    0.91   0
   5   9 -12   -0.06    0.62   0
   5  10 -15    8.68    0.77   0
   5  11 -22    7.38    0.79   0
   5  11 -21    5.19    0.75   0
   6  10 -20   29.18    1.04   0
   6  10 -19    4.77    0.72   0
   7   6 -11   16.53    0.61   0
   7   8 -15    8.44    0.67   0
   7   9 -23    0.86    0.84   0
   7   9 -21   -0.33    0.81   0
   7   9 -20   -0.08    0.70   0
   8   6 -14    2.74    0.56   0
   9   6 -22   15.82    0.91   0
   9   6 -21    1.18    0.77   0
   9   6 -20    0.96    0.65   0
  -2  13 -15    0.46    0.71   0
  -1   7  -3    4.03    0.36   0
  -1  10  -7   -0.17    0.44   0
  -1  11  -9    1.07    0.50   0
   0   9  -6   34.45    0.66   0
   1   7  -4    1.71    0.37   0
   1  13 -21    1.42    0.83   0
   1  13 -20    0.98    0.70   0
   2   8  -6    1.92    0.44   0
   2  11 -12    1.16    0.66   0
   3  12 -19    1.34    0.71   0
   4   5  -5   -0.67    0.32   0
   4  11 -16    1.81    0.64   0
   5   3  -5    1.21    0.33   0
   6   2  -6    1.93    0.31   0
   6   5  -8    0.81    0.48   0
   6   6  -9    1.73    0.47   0
   6   9 -15    0.63    0.61   0
   6  10 -23   70.37    1.29   0
   6  10 -22   12.79    0.84   0
   6  10 -21   20.72    0.91   0
   7   4  -9    4.58    0.48   0
   7   5 -10    7.50    0.49   0
   7   7 -13    0.54    0.55   0
   7   8 -16    0.79    0.72   0
   7   9 -22   15.29    0.87   0
   8   2 -10    3.54    0.42   0
   8   7 -17    1.68    0.63   0
   9   3 -14   -0.01    0.53   0
   9   5 -17    2.82    0.59   0
  -3   9  -5    0.23    0.39   0
  -1  12 -12    2.27    0.57   0
  -1  13 -16    0.37    0.64   0
   0  12 -13  159.44    1.48   0
   0  13 -18    0.57    0.67   0
   1  11 -11    1.44    0.63   0
   1  12 -14   43.37    0.94   0
   2   7  -5    0.85    0.46   0
   2  12 -16  349.31    2.22   0
   3   9  -9    1.07    0.50   0
   3  11 -14    0.88    0.61   0
   3  12 -22    1.52    0.85   0
   3  12 -21    3.18    0.75   0
   3  12 -20    0.50    0.71   0
   4  10 -13   31.04    0.81   0
   4  11 -17    2.88    0.67   0
   5  10 -16    4.69    0.66   0
   6   9 -16    2.28    0.74   0
   8   6 -15    9.29    0.71   0
   8   7 -18   62.21    1.08   0
   9   5 -18   20.34    0.83   0
  -2   8  -4  158.33    0.91   0
  -2  10  -7    5.86    0.52   0
  -2  11  -9    3.01    0.49   0
  -2  13 -16    0.05    0.73   0
  -1  13 -17    4.59    0.79   0
   0  10  -8   93.49    0.96   0
   0  13 -19   -0.60    0.67   0
   1   9  -7    1.10    0.46   0
   1  10  -9   71.68    0.95   0
   1  12 -15   13.38    0.83   0
   2   9  -8    2.81    0.50   0
   2  12 -17   12.86    0.78   0
   4  11 -18   31.61    0.93   0
   5   7  -9   -0.50    0.45   0
   5   9 -13    4.77    0.60   0
   5  10 -17   18.12    0.88   0
   6   7 -11    5.73    0.56   0
   6   8 -13    0.90    0.57   0
   7   2  -8    4.00    0.37   0
   7   7 -14   59.55    1.01   0
   7   8 -17    3.41    0.67   0
   8   3 -11   33.15    0.61   0
   8   7 -24    0.39    0.83   0
   8   7 -20    5.54    0.81   0
   8   7 -19    2.42    0.68   0
   9   4 -16    0.83    0.53   0
   9   5 -19    3.50    0.73   0
  -3  10  -7    0.43    0.46   0
  -3  11  -9    0.87    0.53   0
  -2   6  -2    2.49    0.27   0
  -2  12 -12  318.52    1.85   0
  -1  13 -18   18.98    0.92   0
   0   8  -5   64.08    0.72   0
   0  12 -14   34.42    0.93   0
   0  13 -21    0.10    0.71   0
   0  13 -20   -0.18    0.69   0
   2  11 -13    0.63    0.59   0
   2  12 -18   -0.02    0.67   0
   3  11 -15    0.72    0.62   0
   4  10 -14   12.81    0.69   0
   4  11 -20    0.22    0.80   0
   4  11 -19    1.56    0.69   0
   6   1  -6    2.24    0.26   0
   6   9 -17    6.23    0.70   0
   7   8 -18  229.15    1.82   0
   8   6 -16   99.95    1.18   0
   8   7 -23    9.41    0.79   0
   8   7 -22    6.67    0.75   0
   8   7 -21    7.30    0.74   0
   9   4 -17    2.28    0.65   0
   9   5 -20    1.90    0.64   0
  -3   8  -4    5.69    0.36   0
  -2  13 -17    0.13    0.65   0
  -1  13 -19    1.56    0.79   0
   0  11 -11    0.37    0.62   0
   1  11 -12   -0.27    0.55   0
   1  12 -16    0.27    0.64   0
   2  12 -19    0.55    0.69   0
   3   8  -8    8.20    0.57   0
   3  10 -12    2.87    0.58   0
   3  11 -16    0.20    0.73   0
   4  11 -21    0.34    0.71   0
   5   5  -7    0.20    0.44   0
   5   6  -8    0.94    0.43   0
   5   9 -14   15.48    0.70   0
   5  10 -19    1.24    0.77   0
   5  10 -18   12.27    0.76   0
   6   3  -7    4.02    0.39   0
   6   6 -10    0.50    0.47   0
   6   8 -14    2.14    0.59   0
   6   9 -18   64.37    1.13   0
   7   1  -8    0.48    0.34   0
   7   3  -9    0.37    0.42   0
   7   5 -11    1.98    0.47   0
   7   7 -15    7.68    0.73   0
   7   8 -19   13.43    0.79   0
   8   6 -17    0.98    0.70   0
  -2  12 -13   46.10    0.95   0
  -2  13 -18   23.76    0.87   0
  -1  10  -8   18.93    0.64   0
  -1  13 -21   -0.19    0.82   0
  -1  13 -20    1.04    0.70   0
   0   7  -4   -0.01    0.39   0
   0  12 -15   79.93    1.21   0
   1  12 -17    1.75    0.78   0
   2   8  -7   17.24    0.61   0
   2  11 -14    4.64    0.63   0
   2  12 -22    3.19    0.76   0
   2  12 -21    9.34    0.81   0
   3   9 -10   11.84    0.60   0
   4   7  -8    2.08    0.43   0
   4  10 -15   46.19    0.94   0
   5  10 -24    1.03    0.75   0
   5  10 -23    4.00    0.87   0
   5  10 -21   10.25    0.90   0
   5  10 -20    5.79    0.74   0
   6   5  -9    1.13    0.50   0
   6   9 -24    0.88    0.86   0
   6   9 -20    0.24    0.79   0
   6   9 -19    3.10    0.70   0
   7   4 -10   73.04    0.79   0
   7   8 -24    1.05    0.74   0
   7   8 -23    1.54    0.73   0
   7   8 -22   17.41    0.95   0
   7   8 -20    0.93    0.70   0
   8   2 -11   15.38    0.52   0
   8   4 -13   59.86    0.88   0
   9   4 -18    6.36    0.71   0
  -2   9  -6   38.65    0.64   0
  -2  13 -20   -0.27    0.80   0
  -2  13 -19    0.43    0.68   0
  -1  12 -14   42.95    0.97   0
   0   9  -7    0.02    0.49   0
   0  10  -9    0.78    0.57   0
   2   9  -9    3.56    0.59   0
   3  10 -13    7.54    0.63   0
   3  11 -17    1.52    0.66   0
   5   7 -10   22.61    0.63   0
   5   9 -15    0.06    0.59   0
   5  10 -22   12.56    0.84   0
   6   4  -8  586.07    1.80   0
   6   8 -15    7.69    0.66   0
   6   9 -23   -0.01    0.73   0
   6   9 -22    5.57    0.76   0
   6   9 -21    3.89    0.73   0
   7   7 -16   -0.16    0.60   0
   8   3 -12    2.64    0.45   0
   8   5 -15    6.95    0.59   0
   8   6 -18    0.49    0.61   0
  -2  10  -8   43.53    0.75   0
  -2  13 -21    0.73    0.71   0
  -1   8  -5   34.54    0.59   0
   0  11 -12    1.40    0.65   0
   0  12 -16  129.77    1.47   0
   1   7  -5    0.41    0.44   0
   1   9  -8    0.15    0.47   0
   1  11 -13    4.40    0.61   0
   1  12 -19    0.75    0.80   0
   1  12 -18    8.98    0.76   0
   2  11 -15    5.17    0.65   0
   3   7  -7   15.42    0.50   0
   3  11 -19    6.89    0.84   0
   3  11 -18   19.28    0.83   0
   4   6  -7   25.80    0.54   0
   4  10 -16  386.08    2.25   0
   7   5 -12    1.85    0.57   0
   7   7 -17    1.68    0.73   0
   8   6 -25   14.91    0.87   0
   8   6 -24  230.09    2.03   0
   8   6 -20  551.76    2.77   0
   8   6 -19   12.14    0.74   0
  -3   9  -6   55.31    0.71   0
  -2  12 -14   15.07    0.78   0
  -1  12 -15   12.01    0.72   0
   0  12 -17   10.55    0.84   0
   1  12 -22    3.45    0.88   0
   1  12 -21    0.78    0.84   0
   1  12 -20    4.39    0.75   0
   2   7  -6    1.10    0.41   0
   2  10 -12 1161.97    3.39   0
   3  10 -14   22.19    0.82   0
   3  11 -23   -0.93    0.83   0
   3  11 -22    8.21    0.91   0
   3  11 -21    4.36    0.86   0
   3  11 -20    1.46    0.70   0
   4  10 -17   61.03    1.08   0
   5   6  -9    5.05    0.55   0
   5   9 -16    1.26    0.62   0
   6   6 -11    1.40    0.50   0
   6   8 -16   50.18    0.97   0
   7   2  -9   14.72    0.46   0
   8   4 -14    8.61    0.63   0
   8   5 -16   62.06    0.96   0
   8   6 -23   12.89    0.81   0
   8   6 -22    3.82    0.71   0
   8   6 -21   18.44    0.84   0
  -3  10  -8    2.31    0.49   0
  -3  12 -14   33.49    0.90   0
  -1  10  -9   74.85    0.93   0
   1  11 -14    6.55    0.64   0
   2  11 -16    0.95    0.63   0
   3   8  -9    8.31    0.53   0
   5   1  -5    1.55    0.27   0
   5   9 -17    2.92    0.66   0
   6   8 -17    2.34    0.65   0
   7   3 -10   15.64    0.54   0
   7   4 -11    7.38    0.55   0
   7   7 -25    0.48    0.85   0
   7   7 -19    3.10    0.79   0
   7   7 -18   69.29    1.11   0
   8   2 -12  413.71    1.66   0
   8   3 -13    7.66    0.56   0
   8   5 -17    5.87    0.70   0
  -2  12 -15   35.06    0.95   0
  -1   7  -4    1.08    0.37   0
  -1   9  -7    0.92    0.42   0
  -1  11 -12    0.85    0.63   0
  -1  12 -16    0.88    0.65   0
   0  10 -10    3.02    0.61   0
   0  11 -13   -0.01    0.65   0
   0  12 -19   -0.08    0.78   0
   0  12 -18    2.09    0.69   0
   2   8  -8  326.14    1.57   0
   2   9 -10    1.91    0.60   0
   2  11 -17    0.56    0.66   0
   3  10 -15    7.86    0.66   0
   4   8 -11   60.99    0.87   0
   4  10 -24  213.47    2.02   0
   4  10 -20  173.06    1.77   0
   5   5  -8    0.16    0.41   0
   5   7 -11    4.20    0.52   0
   5   9 -18   59.94    1.09   0
   6   5 -10   20.62    0.58   0
   6   7 -14    7.93    0.63   0
   6   8 -18    0.06    0.65   0
   7   5 -13    0.46    0.58   0
   7   6 -15    6.27    0.62   0
   7   7 -24   -0.22    0.72   0
   7   7 -23    0.62    0.82   0
   7   7 -22    4.15    0.84   0
   7   7 -21    2.58    0.80   0
   7   7 -20    0.58    0.67   0
   8   5 -18   12.74    0.78   0
  -3  12 -15   30.68    0.91   0
  -1  12 -17    2.91    0.68   0
   0   9  -8    0.90    0.52   0
   0  12 -23   68.47    1.30   0
   0  12 -21   21.34    0.99   0
   1   8  -7    1.88    0.44   0
   1   9  -9   -0.01    0.56   0
   1  11 -15    0.60    0.61   0
   2  10 -13  106.52    1.19   0
   2  11 -18    2.17    0.69   0
   4  10 -23    4.10    0.77   0
   4  10 -22    3.19    0.75   0
   4  10 -21   16.66    0.86   0
   5   4  -7    0.08    0.36   0
   5   8 -14    0.49    0.57   0
   5   9 -25   -0.61    0.73   0
   5   9 -24   -0.13    0.85   0
   5   9 -20    0.77    0.80   0
   5   9 -19    1.93    0.69   0
   6   4  -9   28.57    0.57   0
   6   6 -12   37.01    0.74   0
   6   8 -25   27.95    1.01   0
   6   8 -24  254.88    2.19   0
   6   8 -20  561.38    2.89   0
   6   8 -19    9.19    0.75   0
   8   5 -19    6.27    0.76   0
  -2  10  -9   88.74    0.97   0
  -2  12 -16  356.31    2.17   0
  -1  12 -18    8.65    0.84   0
   0  11 -14   23.73    0.85   0
   1  11 -16   -0.19    0.72   0
   2  11 -24   -0.42    0.75   0
   2  11 -23   -0.24    0.85   0
   2  11 -22    5.21    0.89   0
   2  11 -21    0.89    0.83   0
   2  11 -20    2.12    0.72   0
   2  11 -19    3.41    0.72   0
   3   7  -8    0.23    0.42   0
   3  10 -16    3.95    0.65   0
   4   6  -8  679.56    2.06   0
   5   9 -23    0.85    0.74   0
   5   9 -22    1.99    0.73   0
   5   9 -21    3.98    0.73   0
   6   7 -15   18.94    0.73   0
   6   8 -23   10.22    0.83   0
   6   8 -22    4.07    0.76   0
   6   8 -21   22.40    0.90   0
   7   1  -9    0.65    0.33   0
   7   6 -16    3.73    0.61   0
   8   3 -14    4.83    0.57   0
   8   5 -24    3.39    0.74   0
   8   5 -23    2.19    0.81   0
   8   5 -22    1.70    0.79   0
   8   5 -21    4.02    0.79   0
   8   5 -20    1.25    0.65   0
  -3   8  -5    8.10    0.40   0
  -3  12 -16    1.44    0.72   0
  -2  11 -12    2.23    0.54   0
  -2  12 -17   11.88    0.85   0
  -1  12 -23    3.45    0.89   0
  -1  12 -20    3.42    0.83   0
   0   7  -5    0.26    0.42   0
   2  10 -14   18.18    0.74   0
   3   8 -10    9.07    0.55   0
   3  10 -17    3.62    0.66   0
   5   6 -10   68.43    0.84   0
   5   7 -12    2.77    0.54   0
   5   8 -15    1.61    0.59   0
   6   1  -7    3.50    0.30   0
   7   4 -12    1.20    0.47   0
   7   6 -26    8.13    0.93   0
   7   6 -17    0.16    0.60   0
   8   2 -13    8.65    0.54   0
  -3  12 -17    3.90    0.77   0
  -2  12 -18    0.06    0.77   0
  -1   8  -6   75.72    0.77   0
  -1  10 -10   12.46    0.59   0
  -1  12 -22    2.75    0.75   0
  -1  12 -21    0.18    0.72   0
   0  11 -15    0.10    0.70   0
   1   7  -6    3.82    0.48   0
   1  11 -17   15.37    0.78   0
   2   7  -7   11.11    0.49   0
   2   9 -11    1.44    0.54   0
   3   9 -13    1.01    0.56   0
   3  10 -18   17.29    0.80   0
   4   5  -7    1.03    0.38   0
   4   7 -10   22.13    0.61   0
   4   9 -16    2.02    0.62   0
   5   8 -16   18.20    0.83   0
   6   5 -11   11.53    0.55   0
   6   6 -13    1.32    0.55   0
   6   7 -16   10.96    0.69   0
   7   2 -10   17.05    0.51   0
   7   3 -11   -0.80    0.47   0
   7   6 -25    0.79    0.85   0
   7   6 -18    1.02    0.72   0
   8   3 -15   72.75    0.96   0
   8   4 -17    7.05    0.62   0
  -2  12 -19    0.03    0.68   0
   1  11 -18   82.39    1.24   0
   2   8  -9    5.18    0.52   0
   2  10 -15   69.46    1.07   0
   3  10 -19    2.91    0.69   0
   4   9 -17    2.18    0.64   0
   5   5  -9   -0.31    0.43   0
   6   7 -17    1.02    0.63   0
   7   6 -24    0.70    0.72   0
   7   6 -19    1.69    0.65   0
  -4   5 -26   -1.31    0.70   0
   0   5 -11   -0.13    0.49   0
   2   5 -23    2.02    0.77   0
   2   5 -14   88.48    0.98   0
   3   4 -26   -0.87    0.70   0
   4   3 -28    1.61    0.78   0
   4   4 -24  605.80    3.03   0
   4   4 -13   38.54    0.69   0
   5   2 -29    0.24    0.79   0
   5   3 -26    1.67    0.84   0
   5   3 -11   16.27    0.56   0
   6   2 -10    1.75    0.43   0
   6   3 -22    5.37    0.71   0
   6   3 -15    7.08    0.55   0
   7   1 -27    0.65    0.74   0
   7   2 -23    0.10    0.67   0
   8   1 -23    6.82    0.72   0
  -5   5 -11    2.61    0.41   0
  -3   5 -27    0.73    0.72   0
  -3   6 -20    3.04    0.71   0
  -3   6 -19    2.47    0.58   0
  -2   5 -27    3.59    0.76   0
  -2   5 -10    4.41    0.39   0
  -2   6 -20  132.14    1.34   0
  -2   6 -19    5.04    0.62   0
  -1   5 -27    4.69    0.79   0
  -1   6 -19    2.71    0.70   0
   1   4 -29   17.13    0.93   0
   1   5 -25    1.07    0.71   0
   1   5 -12    0.68    0.44   0
   2   4 -28   25.19    0.99   0
   3   5 -20    1.24    0.70   0
   3   5 -19    3.80    0.61   0
   3   5 -18   26.08    0.75   0
   5   4 -20    1.13    0.72   0
   5   4 -19    7.36    0.65   0
   5   4 -18   31.58    0.80   0
   6   2 -27    1.22    0.74   0
   6   3 -23   -0.39    0.67   0
   6   3 -14    0.71    0.54   0
   7   2 -13    3.58    0.52   0
   8   1 -24    5.03    0.83   0
   8   1 -13   20.88    0.60   0
  -4   5 -27   -0.56    0.71   0
  -4   6 -21   33.42    0.92   0
  -4   6 -19   15.27    0.68   0
  -3   6 -22   16.65    0.85   0
  -3   6 -21    2.08    0.63   0
  -3   6 -16    1.16    0.51   0
  -2   6 -21    9.62    0.70   0
  -1   6 -21    2.62    0.64   0
  -1   6 -20    0.78    0.61   0
   0   5 -27   -0.50    0.84   0
   2   5 -24    7.00    0.74   0
   2   5 -13   11.28    0.52   0
   3   4 -27    1.68    0.74   0
   3   4 -10  207.39    1.13   0
   3   5 -21    4.06    0.64   0
   4   3 -29    0.60    0.87   0
   4   4 -25   27.88    0.94   0
   4   4 -12 1558.84    3.17   0
   5   3 -27    1.10    0.74   0
   5   4 -21   16.74    0.77   0
   6   1  -7    4.03    0.35   0
   7   0  -7    0.24    0.28   0
   7   1 -28    0.43    0.74   0
   7   2 -25    2.22    0.81   0
  -5   6 -19    0.70    0.62   0
  -4   6 -22    2.98    0.74   0
  -3   5 -28    1.14    0.74   0
  -3   6 -23    0.47    0.75   0
  -2   6 -23   26.95    0.96   0
  -2   6 -15    1.74    0.50   0
  -1   5 -28    0.83    0.75   0
  -1   6 -22   66.01    1.10   0
  -1   6 -15    2.81    0.58   0
   0   6 -21   26.29    0.91   0
   0   6 -20  670.53    2.78   0
   0   6 -19    8.05    0.66   0
   0   6 -18    1.02    0.58   0
   1   5 -11    6.15    0.45   0
   2   4 -29    2.37    0.76   0
   2   5 -25    5.30    0.74   0
   3   4 -28    0.30    0.85   0
   3   5 -23    2.46    0.77   0
   3   5 -22    4.07    0.67   0
   3   5 -15    8.80    0.55   0
   4   4 -26    2.14    0.84   0
   5   3 -10   13.29    0.50   0
   5   4 -23    0.22    0.76   0
   5   4 -22    2.79    0.67   0
   5   4 -15    0.98    0.50   0
   6   2 -28    3.10    0.77   0
   6   3 -13    1.23    0.44   0
   7   1  -9    0.46    0.35   0
   7   2 -12    1.27    0.47   0
   8   1 -25   10.84    0.78   0
  -5   4  -7    0.18    0.26   0
  -5   6 -20    2.40    0.58   0
  -4   5 -28    1.03    0.73   0
  -4   6 -23   17.73    0.88   0
  -3   6 -24    1.28    0.77   0
  -3   6 -14    2.93    0.53   0
  -2   6 -24  602.55    2.95   0
  -2   6 -14    1.10    0.53   0
  -1   6 -23    3.25    0.69   0
   0   5 -28    0.68    0.74   0
   0   5 -10   65.10    0.70   0
   0   6 -22    4.33    0.68   0
   0   6 -16  460.61    2.04   0
   1   5 -27    4.26    0.77   0
   2   5 -12   15.09    0.51   0
   3   5 -24   -0.63    0.77   0
   3   5 -14   45.50    0.78   0
   5   3 -28   -0.46    0.74   0
   5   4 -14   16.97    0.65   0
   6   2  -9    8.38    0.43   0
   7   2 -26   21.82    0.98   0
   8   1 -26    3.09    0.83   0
   8   1 -12    7.94    0.49   0
   8   2 -20  240.70    1.75   0
   8   2 -19    2.95    0.66   0
   8   2 -18    1.46    0.63   0
  -5   5 -10   51.18    0.59   0
  -5   6 -16    0.61    0.53   0
  -4   6 -24  364.32    2.31   0
  -3   5  -9    0.78    0.37   0
  -2   5 -29    1.00    0.76   0
  -1   5 -29    1.89    0.88   0
  -1   6 -24    0.36    0.68   0
   0   6 -23   20.85    0.84   0
   0   6 -15   22.83    0.66   0
   1   6 -21    2.94    0.64   0
   1   6 -20    0.70    0.60   0
   1   6 -19    1.98    0.59   0
   1   6 -18   44.40    0.85   0
   4   4 -27    3.86    0.76   0
   4   4 -11   53.21    0.69   0
   4   5 -20    6.55    0.73   0
   4   5 -19    1.70    0.58   0
   4   5 -18    8.30    0.69   0
   5   4 -24   -0.47    0.68   0
   6   3 -26    2.18    0.72   0
   6   3 -12   -0.09    0.47   0
   7   3 -21    0.56    0.70   0
   7   3 -20    0.92    0.59   0
   7   3 -19    3.76    0.60   0
   7   3 -18   39.29    0.82   0
   8   2 -22    0.95    0.73   0
   8   2 -21    6.46    0.66   0
  -5   6 -15    0.27    0.51   0
  -3   4  -6  149.15    0.71   0
  -3   6 -25    4.37    0.72   0
  -2   6 -25   20.98    0.87   0
  -2   6 -13   26.29    0.64   0
  -1   6 -25    0.27    0.70   0
   0   5 -29   -0.10    0.87   0
   0   6 -14    2.25    0.57   0
   1   5 -28    0.65    0.74   0
   1   5 -10   13.02    0.52   0
   1   6 -23    2.84    0.78   0
   1   6 -22   65.93    1.10   0
   2   5 -27    2.44    0.74   0
   3   4 -29    0.10    0.75   0
   3   4  -9    1.25    0.41   0
   3   5 -25    0.89    0.69   0
   3   5 -13   10.21    0.51   0
   4   5 -22    0.05    0.64   0
   4   5 -21    5.20    0.66   0
   5   1  -5    2.29    0.24   0
   5   4 -25   11.30    0.79   0
   5   4 -13   15.01    0.61   0
   7   2 -27    0.48    0.72   0
   7   2 -11    3.22    0.45   0
   7   3 -22    3.01    0.66   0
   8   1 -27    1.32    0.84   0
   8   2 -23    1.25    0.76   0
  -4   5  -9    1.61    0.34   0
  -4   6 -25    5.94    0.74   0
  -3   6 -26    8.87    0.87   0
  -1   4  -6    5.34    0.33   0
   0   6 -25   17.24    0.85   0
   1   6 -24    0.76    0.79   0
   1   6 -15    4.21    0.53   0
   2   6 -21   11.67    0.79   0
   2   6 -20  124.62    1.32   0
   2   6 -19    5.46    0.62   0
   3   5 -26    6.95    0.76   0
   4   4 -28   10.44    0.83   0
   4   5 -23    1.28    0.66   0
   5   3  -9    2.16    0.42   0
   5   4 -26   -0.01    0.80   0
   6   3 -27    0.37    0.71   0
   6   4 -21   38.01    0.92   0
   6   4 -20  631.13    2.72   0
   6   4 -19   17.91    0.73   0
   7   3 -23    0.87    0.66   0
   8   1 -11    1.99    0.42   0
   8   2 -24  277.39    2.09   0
   8   2 -15   10.80    0.61   0
  -5   6 -14   47.50    0.74   0
  -4   6 -26    1.63    0.81   0
  -4   6 -13    2.14    0.49   0
  -2   6 -12  443.61    1.71   0
   0   5  -9    0.32    0.37   0
   0   6 -26    2.01    0.83   0
   0   6 -13    7.14    0.58   0
   1   5 -29    1.98    0.76   0
   1   6 -14    5.92    0.60   0
   3   5 -12    1.13    0.49   0
   4   5 -24    1.43    0.68   0
   4   5 -15   -0.65    0.49   0
   6   3 -11    6.13    0.49   0
   6   4 -23   17.28    0.90   0
   6   4 -22    3.14    0.68   0
   7   3 -24   -0.66    0.66   0
   8   2 -14    4.80    0.55   0
  -3   6 -27    0.35    0.82   0
  -2   6 -27    2.70    0.74   0
  -1   6 -27    2.91    0.86   0
  -1   6 -12    7.77    0.54   0
   1   6 -25   -0.17    0.70   0
   2   6 -23   24.95    0.87   0
   3   5 -27    0.55    0.72   0
   4   5 -25    4.44    0.73   0
   4   5 -14    5.34    0.52   0
   5   4 -27    0.46    0.72   0
   5   4 -12    0.26    0.43   0
   6   2  -8  181.32    0.94   0
   6   3 -28    1.73    0.75   0
   6   4 -24  347.46    2.34   0
   6   4 -15    9.22    0.63   0
   7   1  -8    1.21    0.32   0
   7   3 -25    0.97    0.69   0
   7   3 -14    6.61    0.50   0
   8   2 -25    3.36    0.71   0
  -5   5  -9    0.50    0.36   0
  -5   6 -13    0.49    0.46   0
  -4   6 -27    5.48    0.86   0
  -4   6 -12  366.42    1.53   0
  -2   5  -8    5.74    0.40   0
   0   4  -6    0.32    0.29   0
   0   6 -27    4.17    0.78   0
   1   6 -26   14.21    0.85   0
   1   6 -13    3.36    0.56   0
   2   6 -24  609.86    3.00   0
   2   6 -15    1.44    0.50   0
   3   5 -28    0.47    0.85   0
   3   6 -21    2.98    0.74   0
   3   6 -20    3.50    0.72   0
   3   6 -19   -0.22    0.67   0
   4   5 -26    0.68    0.82   0
   5   5 -22    0.86    0.76   0
   5   5 -21    0.19    0.62   0
   5   5 -20   -0.11    0.61   0
   5   5 -19    0.75    0.60   0
   5   5 -18    6.00    0.62   0
   6   1  -6    1.74    0.30   0
   6   4 -25    1.59    0.82   0
   7   2 -10   17.41    0.51   0
   7   3 -26    5.45    0.86   0
   8   2 -26    1.42    0.82   0
  -3   5  -8    0.66    0.34   0
  -3   6 -28    0.95    0.74   0
  -3   7 -20   -0.15    0.67   0
  -3   7 -19    2.88    0.67   0
  -2   6 -28    8.58    0.82   0
  -2   7 -21    0.97    0.72   0
  -2   7 -20    0.74    0.70   0
  -2   7 -19    8.29    0.73   0
  -2   7 -18   15.98    0.76   0
  -1   5  -8    0.83    0.34   0
  -1   6 -28    1.31    0.75   0
  -1   7 -20    1.18    0.71   0
  -1   7 -19   15.77    0.79   0
   0   6 -12  451.61    1.76   0
   1   5  -9    6.97    0.42   0
   2   6 -25   21.04    0.89   0
   2   6 -14    1.77    0.56   0
   3   4  -8    0.32    0.34   0
   3   6 -22   16.17    0.78   0
   3   6 -18   15.37    0.69   0
   3   6 -17    1.10    0.56   0
   4   5 -13    3.56    0.49   0
   5   4 -28   -0.19    0.74   0
   5   5 -23    2.83    0.69   0
   5   5 -17    0.41    0.56   0
   6   4 -14    1.47    0.49   0
   7   0  -6    4.60    0.27   0
   7   3 -13    0.89    0.51   0
   8   1 -10    0.69    0.39   0
   8   2 -13    8.78    0.49   0
  -3   6 -11    3.40    0.46   0
  -3   7 -22    9.83    0.80   0
  -3   7 -21    1.25    0.62   0
  -3   7 -18  165.65    1.38   0
  -2   6 -11   13.66    0.48   0
  -2   7 -23    2.97    0.80   0
  -2   7 -22    1.57    0.65   0
  -1   6 -11    4.07    0.50   0
  -1   7 -22    1.51    0.66   0
  -1   7 -21    0.32    0.63   0
  -1   7 -18  116.96    1.22   0
   0   6 -28  112.46    1.56   0
   0   7 -20    1.14    0.71   0
   1   6 -27    2.41    0.76   0
   2   6 -26    1.01    0.73   0
   3   6 -23   -0.40    0.66   0
   4   5 -27    0.21    0.73   0
   5   4 -11   -0.01    0.42   0
   5   5 -24   -0.44    0.68   0
   6   3 -10    8.55    0.43   0
   6   4 -26    0.67    0.73   0
   7   3 -27    0.24    0.72   0
   8   2 -27    5.03    0.77   0
   8   3 -22    5.90    0.79   0
   8   3 -21    3.79    0.65   0
   8   3 -20    3.36    0.62   0
   8   3 -19    3.71    0.60   0
   8   3 -18    7.08    0.68   0
   9   2 -21    0.07    0.72   0
   9   2 -20    0.90    0.68   0
   9   2 -19    1.97    0.67   0
  -5   6 -12    2.79    0.45   0
  -4   7 -22    4.49    0.77   0
  -4   7 -21    5.95    0.66   0
  -4   7 -20    1.30    0.59   0
  -4   7 -18   55.04    0.96   0
  -3   7 -23    0.27    0.67   0
  -2   7 -24    0.60    0.80   0
  -1   7 -23   -0.20    0.67   0
   0   5  -8    0.41    0.36   0
   0   7 -22   -0.16    0.65   0
   0   7 -21   -1.08    0.62   0
   0   7 -19   -0.27    0.60   0
   0   7 -18   53.92    0.94   0
   1   6 -28    0.09    0.86   0
   1   6 -12    7.02    0.50   0
   2   6 -13   23.88    0.68   0
   4   4  -9   -0.38    0.38   0
   4   5 -12    1.47    0.54   0
   5   2  -6  151.45    0.76   0
   5   3  -8    1.30    0.35   0
   5   5 -25    1.43    0.71   0
   6   4 -27    2.68    0.87   0
   6   4 -13    1.76    0.47   0
   7   3 -12    0.60    0.49   0
   7   4 -22   12.89    0.85   0
   7   4 -21    3.71    0.66   0
   7   4 -20    0.17    0.61   0
   7   4 -19    2.19    0.61   0
   7   4 -18  200.31    1.55   0
   8   2 -12  421.87    1.71   0
   8   3 -23   10.97    0.85   0
   8   3 -17    2.36    0.55   0
   9   2 -18  193.42    1.53   0
   9   2 -17   15.35    0.72   0
  -4   6 -11   26.12    0.58   0
  -4   7 -23    0.45    0.77   0
  -3   7 -24    0.18    0.68   0
  -2   7 -25   -0.35    0.81   0
  -1   7 -24    0.18    0.70   0
   0   6 -11   20.73    0.56   0
   0   7 -24    0.50    0.81   0
   0   7 -23    0.04    0.68   0
   0   7 -17    0.12    0.57   0
   1   4  -6    5.55    0.31   0
   1   7 -21    0.31    0.65   0
   1   7 -20    2.54    0.65   0
   1   7 -19   16.00    0.74   0
   2   6 -27    2.95    0.78   0
   4   5 -28   -0.12    0.75   0
   4   6 -22    4.20    0.78   0
   4   6 -21   31.18    0.89   0
   4   6 -20  612.71    2.77   0
   4   6 -19   15.52    0.73   0
   4   6 -18    1.72    0.68   0
   5   5 -26    3.19    0.86   0
   5   5 -14   49.21    0.85   0
   7   4 -23    0.69    0.67   0
   7   4 -17   35.97    0.81   0
   8   3 -24    0.97    0.69   0
  -4   7 -24    1.61    0.70   0
  -3   7 -25    0.20    0.70   0
  -2   6 -10    3.77    0.47   0
  -1   7 -25    0.54    0.72   0
  -1   7 -15    5.85    0.56   0
   0   7 -25    0.24    0.84   0
   1   3  -4    1.16    0.19   0
   1   7 -23    0.25    0.69   0
   1   7 -22    1.50    0.69   0
   1   7 -18  116.38    1.25   0
   2   6 -28    8.12    0.95   0
   3   5 -10   35.51    0.60   0
   3   6 -14    2.76    0.51   0
   4   6 -23   18.33    0.85   0
   4   6 -17    6.03    0.61   0
   6   4 -12  228.96    1.36   0
   6   5 -22    6.98    0.83   0
   6   5 -21    8.27    0.73   0
   6   5 -19    1.78    0.63   0
   6   5 -18   12.92    0.78   0
   7   2  -9   14.90    0.48   0
   7   4 -24    0.52    0.70   0
   8   3 -25    0.53    0.82   0
  -4   7 -25    1.55    0.84   0
  -3   6 -10   33.86    0.60   0
  -3   7 -26   16.22    0.96   0
  -2   7 -26    3.90    0.77   0
  -2   7 -14   12.45    0.66   0
  -1   6 -10   12.91    0.49   0
  -1   7 -26   12.96    0.86   0
   0   7 -15    0.17    0.55   0
   1   6 -11    4.51    0.48   0
   1   7 -24   -0.16    0.71   0
   2   6 -12  446.14    1.82   0
   2   7 -21    0.38    0.74   0
   2   7 -20    0.61    0.73   0
   2   7 -19    8.17    0.76   0
   4   5 -11    1.47    0.52   0
   4   6 -24  377.44    2.47   0
   5   5 -27   -0.00    0.75   0
   5   5 -13    6.29    0.61   0
   6   5 -24    1.68    0.85   0
   6   5 -23   12.63    0.81   0
   6   5 -17    4.18    0.61   0
   7   4 -25    0.52    0.71   0
   8   1  -9   24.08    0.49   0
   8   3 -26    0.24    0.83   0
  -5   5  -8    0.37    0.34   0
  -5   6 -11   10.78    0.48   0
  -2   7 -27   -0.58    0.87   0
  -1   5  -7    0.95    0.39   0
  -1   7 -27    1.86    0.90   0
  -1   7 -14   21.84    0.65   0
   0   6 -10    1.96    0.50   0
   0   7 -26    0.36    0.77   0
   1   7 -25    1.90    0.75   0
   2   7 -23    3.39    0.72   0
   2   7 -22    1.77    0.68   0
   2   7 -18   17.05    0.73   0
   3   6 -13    7.07    0.53   0
   4   4  -8  513.60    1.64   0
   4   6 -25    7.28    0.81   0
   6   5 -25   -0.22    0.85   0
   7   3 -11    0.51    0.42   0
   7   4 -26    3.48    0.78   0
   8   2 -11   15.65    0.55   0
   8   3 -14    4.36    0.59   0
  -4   6 -10    2.98    0.43   0
  -3   5  -7   -0.16    0.33   0
  -3   7 -27    0.59    0.77   0
   0   7 -27    0.16    0.90   0
   2   7 -24    0.72    0.73   0
   2   7 -17    1.09    0.59   0
   4   6 -26    1.40    0.77   0
   5   6 -22   33.05    1.04   0
   5   6 -21    4.47    0.71   0
   5   6 -20    1.65    0.68   0
   5   6 -19   -0.19    0.73   0
   7   4 -27    0.16    0.88   0
   7   4 -14    1.16    0.52   0
   8   3 -27    1.79    0.78   0
   9   2 -14   40.67    0.79   0
  -4   7 -14    1.85    0.49   0
  -3   7 -13    0.42    0.54   0
  -2   7 -28   -0.66    0.79   0
  -2   7 -13    1.58    0.49   0
  -1   7 -28    0.13    0.79   0
  -1   7 -13    0.04    0.49   0
   0   5  -7   -0.23    0.35   0
   1   6 -10   13.38    0.58   0
   1   7 -27    1.27    0.91   0
   1   7 -14   20.61    0.75   0
   2   6 -11   12.14    0.52   0
   2   7 -25   -0.40    0.75   0
   3   5  -9    1.78    0.40   0
   3   7 -22   10.85    0.87   0
   4   6 -27    5.89    0.83   0
   4   6 -14    2.13    0.54   0
   5   3  -7   -0.14    0.33   0
   5   5 -12    1.06    0.49   0
   5   6 -24    1.33    0.86   0
   5   6 -23    2.87    0.75   0
   5   6 -18   44.68    0.94   0
   5   6 -17    1.43    0.71   0
   6   4 -11   11.73    0.52   0
   6   5 -26    2.34    0.79   0
   8   3 -13    7.93    0.60   0
   8   4 -22    5.45    0.83   0
   8   4 -21    3.43    0.79   0
   8   4 -20   29.41    0.95   0
   8   4 -19    1.88    0.73   0
   9   3 -22    1.83    0.80   0
   9   3 -21    0.58    0.76   0
   9   3 -20    0.52    0.73   0
   9   3 -19    1.21    0.70   0
  -2   6  -9    3.64    0.46   0
  -1   6  -9    4.43    0.49   0
   0   7 -28    0.95    0.82   0
   0   7 -13   -0.18    0.51   0
   2   7 -26    5.96    0.83   0
   3   6 -12    0.64    0.47   0
   3   7 -24    1.09    0.88   0
   3   7 -23    1.88    0.73   0
   5   6 -25   -0.02    0.87   0
   6   5 -27    0.00    0.78   0
   6   5 -14   14.98    0.71   0
   7   2  -8    4.50    0.45   0
   7   4 -13    9.17    0.63   0
   7   5 -22   17.26    0.95   0
   7   5 -21    2.91    0.81   0
   7   5 -20    0.95    0.77   0
   7   5 -19    3.11    0.76   0
   8   4 -24  502.23    2.90   0
   8   4 -18    0.93    0.60   0
   9   3 -23    0.42    0.80   0
   9   3 -18   31.14    0.90   0
  -4   5  -7    0.55    0.31   0
  -4   7 -13    2.72    0.55   0
  -3   6  -9    5.18    0.45   0
  -2   7 -12    1.72    0.55   0
  -2   8 -21   11.45    0.88   0
  -2   8 -20  340.30    2.20   0
  -2   8 -19    2.15    0.75   0
  -1   8 -22   42.47    1.13   0
  -1   8 -21   17.07    0.93   0
  -1   8 -20    2.60    0.79   0
   1   7 -28    1.73    0.82   0
   2   7 -27    0.05    0.92   0
   3   7 -25    0.09    0.89   0
   4   6 -13    0.97    0.60   0
   5   6 -26   11.57    1.00   0
   5   6 -16    2.18    0.60   0
   6   1  -5    2.21    0.25   0
   7   3 -10   15.80    0.51   0
   7   5 -23    0.78    0.73   0
   7   5 -18   21.36    0.87   0
   8   2 -10    3.85    0.47   0
   8   4 -25    8.28    0.94   0
   8   4 -17    7.18    0.64   0
   9   3 -24   -0.07    0.72   0
   9   3 -17    3.62    0.68   0
  -5   6 -10   75.32    0.74   0
  -3   7 -12    0.62    0.54   0
  -3   8 -23    6.58    0.89   0
  -3   8 -21    9.37    0.76   0
  -3   8 -20    1.90    0.67   0
  -3   8 -19    4.84    0.75   0
  -2   8 -24  336.38    2.44   0
  -2   8 -23    5.80    0.78   0
  -2   8 -18    0.23    0.71   0
  -1   7 -12    1.13    0.49   0
  -1   8 -24    1.90    0.88   0
  -1   8 -23    0.83    0.74   0
  -1   8 -19   14.35    0.77   0
  -1   8 -18   32.50    0.87   0
   0   6  -9   12.12    0.50   0
   0   8 -23   65.77    1.32   0
   0   8 -22   10.52    0.81   0
   0   8 -21   38.84    1.00   0
   0   8 -20   49.97    1.05   0
   0   8 -19   11.84    0.84   0
   1   7 -13    0.45    0.53   0
   2   7 -14   13.58    0.64   0
   3   7 -26   18.13    1.06   0
   4   7 -22    4.41    0.85   0
   4   7 -21    5.93    0.84   0
   4   7 -20    0.80    0.78   0
   5   5 -11    2.52    0.50   0
   6   4 -10    2.52    0.52   0
   6   5 -13    6.10    0.63   0
   7   5 -25   -0.28    0.87   0
   7   5 -24   -0.52    0.73   0
   7   5 -17    6.12    0.66   0
   8   1  -8    1.14    0.39   0
   8   3 -12    3.60    0.56   0
   8   4 -16   50.79    0.97   0
   9   3 -16    0.74    0.65   0
  -4   8 -21   11.87    0.86   0
  -4   8 -20   19.01    0.88   0
  -3   8 -24    0.33    0.86   0
  -3   8 -18   31.50    0.84   0
  -2   8 -25   16.57    1.02   0
  -2   8 -17   18.77    0.74   0
  -1   8 -25    4.05    0.92   0
  -1   8 -17    6.64    0.67   0
   0   7 -12    0.08    0.51   0
   0   8 -24  630.82    3.26   0
   0   8 -18    0.29    0.64   0
   1   8 -22   42.09    1.15   0
   1   8 -21   18.57    0.87   0
   1   8 -20    1.92    0.80   0
   3   6 -11    4.49    0.49   0
   4   7 -24    1.91    0.88   0
   4   7 -23    1.00    0.73   0
   4   7 -19    8.23    0.73   0
   4   7 -18   57.83    1.05   0
   5   6 -27    1.30    0.80   0
   6   6 -23   24.96    0.97   0
   6   6 -22    8.71    0.81   0
   6   6 -21   35.18    1.00   0
   6   6 -20  276.22    2.03   0
   6   6 -19   14.33    0.79   0
   7   4 -12    0.98    0.56   0
   7   5 -16    1.18    0.69   0
   8   4 -26    1.36    0.79   0
  -4   6  -9   28.78    0.55   0
  -4   7 -12    3.45    0.54   0
  -4   8 -19    4.72    0.66   0
  -4   8 -18    0.46    0.70   0
  -3   8 -25    0.12    0.77   0
  -3   8 -17    8.26    0.66   0
  -2   8 -26    2.92    0.94   0
  -1   8 -26   16.78    1.06   0
   0   8 -25   48.32    1.20   0
   0   8 -17   25.22    0.82   0
   1   6  -9    3.09    0.46   0
   1   7 -12    0.86    0.61   0
   1   8 -24    1.51    0.90   0
   1   8 -23    2.40    0.78   0
   1   8 -19   13.63    0.79   0
   1   8 -18   32.53    0.90   0
   2   7 -13    1.70    0.54   0
   3   5  -8   -0.85    0.38   0
   3   7 -27    2.80    0.83   0
   4   5  -9    1.12    0.51   0
   4   6 -12  389.72    1.83   0
   4   7 -25    1.84    0.91   0
   4   7 -17    9.94    0.70   0
   6   6 -24  562.72    3.11   0
   6   6 -18    3.32    0.67   0
   6   6 -17   13.91    0.83   0
   7   5 -26    2.76    0.82   0
  -3   8 -26    1.03    0.91   0
  -2   7 -11   14.84    0.56   0
  -1   7 -11    4.72    0.51   0
   0   8 -26    5.38    0.87   0
   0   8 -16  254.41    1.75   0
   1   8 -25    5.17    0.84   0
   1   8 -17    6.51    0.70   0
   2   8 -22    2.89    0.76   0
   2   8 -21   11.58    0.83   0
   2   8 -20  347.36    2.28   0
   4   7 -26    0.35    0.93   0
   6   5 -12    7.62    0.63   0
   6   6 -25    9.13    0.89   0
   7   1  -6    1.42    0.28   0
   7   3  -9    0.63    0.46   0
  -5   5  -7    0.37    0.32   0
  -3   5  -6   54.21    0.58   0
  -3   7 -11    1.18    0.52   0
  -3   8 -27    1.57    0.94   0
  -2   6  -8   91.90    0.78   0
  -2   8 -27    8.78    0.90   0
  -1   6  -8    1.34    0.41   0
  -1   8 -27    0.16    0.82   0
   0   5  -6    5.94    0.39   0
   0   7 -11    0.23    0.50   0
   0   8 -27   19.74    1.13   0
   1   8 -26   16.68    0.97   0
   2   8 -24  356.10    2.55   0
   2   8 -23    4.98    0.81   0
   2   8 -19    2.44    0.69   0
   2   8 -18   -0.33    0.64   0
   3   6 -10   34.11    0.66   0
   4   7 -27    0.60    0.95   0
   5   6 -13    1.12    0.56   0
   5   7 -23    1.38    0.89   0
   5   7 -22    3.95    0.78   0
   5   7 -21    0.51    0.73   0
   5   7 -20    1.58    0.72   0
   6   6 -26    0.63    0.81   0
   7   4 -11    7.83    0.59   0
   8   2  -9   12.24    0.50   0
   8   3 -11   36.40    0.72   0
   8   5 -21    3.19    0.85   0
   8   5 -20    2.20    0.82   0
   9   3 -14    1.08    0.61   0
   9   4 -23    2.24    0.87   0
   9   4 -22   14.69    0.95   0
   9   4 -21    4.52    0.85   0
   9   4 -20    2.59    0.80   0
   1   7 -11    4.96    0.62   0
   1   8 -27    0.20    0.98   0
   2   6  -9    4.06    0.46   0
   2   7 -12    2.24    0.53   0
   2   8 -25   17.93    0.98   0
   2   8 -17   17.30    0.78   0
   3   8 -21    9.41    0.91   0
   5   7 -24    1.21    0.80   0
   5   7 -19    7.35    0.76   0
   5   7 -18   85.83    1.23   0
   6   4  -9   31.83    0.62   0
   7   2  -7    6.65    0.45   0
   8   5 -24    4.01    0.91   0
   8   5 -23    1.81    0.77   0
   8   5 -19    4.67    0.72   0
   8   5 -18   13.71    0.86   0
   9   4 -24    0.25    0.88   0
   9   4 -19   -0.19    0.65   0
   9   4 -18    9.13    0.79   0
  -5   6  -9    4.49    0.41   0
  -2   8 -14    9.99    0.63   0
  -1   8 -14    0.91    0.58   0
   2   8 -26    4.18    0.87   0
   2   8 -16  460.09    2.37   0
   3   8 -24    1.77    0.93   0
   3   8 -23    7.46    0.84   0
   3   8 -20    1.43    0.71   0
   3   8 -19    4.63    0.72   0
   5   7 -25    1.38    0.82   0
   5   7 -17    8.19    0.72   0
   6   3  -7    4.12    0.43   0
   6   5 -11   12.97    0.65   0
   7   6 -23    1.58    0.78   0
   7   6 -22   54.32    1.18   0
   7   6 -21    9.01    0.82   0
   7   6 -20    1.52    0.74   0
   7   6 -19   -0.17    0.80   0
   8   4 -13   65.94    0.97   0
   8   5 -25    6.43    0.86   0
   8   5 -17    7.52    0.79   0
   9   4 -25    1.93    0.80   0
   9   4 -17    3.76    0.74   0
  -3   8 -14   12.21    0.71   0
  -2   7 -10    4.45    0.54   0
  -1   7 -10    8.42    0.52   0
   1   6  -8    0.73    0.44   0
   2   8 -27    8.97    0.93   0
   3   3  -4    0.03    0.28   0
   3   8 -25    0.83    0.81   0
   3   8 -18   32.14    0.92   0
   5   6 -12    2.69    0.56   0
   5   7 -26    4.74    0.86   0
   5   7 -16    0.92    0.74   0
   7   5 -13    1.17    0.64   0
   7   6 -25    1.93    0.93   0
   7   6 -24    0.68    0.79   0
   7   6 -18    1.60    0.69   0
   8   5 -26   -0.22    0.80   0
   9   3 -13    1.81    0.59   0
  -4   5  -6   24.39    0.44   0
  -4   6  -8  771.60    1.95   0
  -3   7 -10    5.09    0.53   0
  -2   8 -13   37.04    0.84   0
  -1   8 -13    6.27    0.68   0
  -1   9 -21    1.78    0.87   0
   0   4  -4 3330.65    3.28   0
   0   7 -10    1.72    0.50   0
   2   7 -11   15.54    0.61   0
   3   6  -9    5.64    0.55   0
   3   8 -26    0.69    0.82   0
   3   8 -17    7.17    0.71   0
   4   8 -22   11.65    0.97   0
   4   8 -21   14.81    0.98   0
   5   4  -7    0.23    0.46   0
   5   5  -9    0.03    0.46   0
   6   7 -22   14.01    1.00   0
   6   7 -20    1.01    0.85   0
   7   4 -10   85.11    0.93   0
   7   6 -26    9.06    1.03   0
   7   6 -17    0.65    0.67   0
   8   3 -10    3.13    0.52   0
   8   5 -16   70.42    1.08   0
   9   4 -16    0.85    0.60   0
  -4   8 -14   14.40    0.70   0
  -2   9 -24   -0.13    0.90   0
  -2   9 -23    0.19    0.76   0
  -2   9 -22    0.13    0.74   0
  -2   9 -21    1.76    0.74   0
  -2   9 -20    1.98    0.73   0
  -2   9 -19    1.38    0.80   0
  -1   9 -23    0.32    0.78   0
  -1   9 -22    4.60    0.80   0
  -1   9 -20    1.70    0.74   0
  -1   9 -19    9.77    0.89   0
   0   8 -13   60.42    0.94   0
   0   9 -23    0.60    0.92   0
   0   9 -22    0.06    0.77   0
   0   9 -21    0.25    0.74   0
   0   9 -20    0.53    0.83   0
   1   7 -10    7.99    0.55   0
   3   8 -16    0.21    0.64   0
   4   6 -10    3.23    0.52   0
   4   7 -13    3.51    0.60   0
   4   8 -24  476.05    2.98   0
   4   8 -20   20.50    0.90   0
   4   8 -19    5.32    0.74   0
   5   7 -15    9.32    0.69   0
   6   7 -24    2.01    0.82   0
   6   7 -23    1.89    0.79   0
   6   7 -19    4.31    0.75   0
   7   3  -8    0.29    0.44   0
   8   4 -12 1217.63    3.21   0
  -3   8 -13   10.50    0.61   0
  -3   9 -24    0.69    0.91   0
  -3   9 -23   -0.75    0.76   0
  -3   9 -22    0.42    0.75   0
  -3   9 -21    0.38    0.73   0
  -3   9 -20    1.28    0.71   0
  -3   9 -19    7.12    0.83   0
  -2   9 -25   -0.38    0.92   0
  -2   9 -18   57.53    1.14   0
  -1   9 -25    2.88    0.84   0
  -1   9 -18  118.62    1.39   0
   0   9 -25   -0.34    0.94   0
   0   9 -24    0.84    0.82   0
   0   9 -19    0.57    0.70   0
   0   9 -18    4.94    0.83   0
   1   8 -13    5.39    0.72   0
   1   9 -23    1.05    0.91   0
   1   9 -22    3.89    0.81   0
   1   9 -21    3.09    0.78   0
   1   9 -20    1.00    0.85   0
   2   6  -8   69.73    0.77   0
   4   8 -18    0.99    0.69   0
   5   6 -11   11.39    0.61   0
   6   4  -8  683.24    2.06   0
   6   5 -10   20.43    0.68   0
   6   6 -13    1.31    0.59   0
   6   7 -25    1.39    0.83   0
   6   7 -18   -0.17    0.69   0
   7   5 -12    1.34    0.55   0
   8   2  -8  277.52    1.27   0
   8   5 -15    6.89    0.65   0
   9   3 -12   -0.24    0.55   0
   9   4 -15    1.34    0.59   0
  -3   9 -25    1.47    0.93   0
  -3   9 -18  135.96    1.49   0
  -2   8 -12  647.34    2.38   0
  -2   9 -26    0.54    0.95   0
  -1   7  -9   -0.06    0.52   0
  -1   8 -12    3.49    0.64   0
  -1   9 -26   30.12    1.10   0
  -1   9 -17   13.89    0.86   0
   0   6  -7    0.59    0.41   0
   0   9 -26    6.00    1.01   0
   1   9 -25    3.92    0.99   0
   1   9 -24    0.06    0.81   0
   1   9 -19   10.64    0.81   0
   3   7 -11    1.72    0.52   0
   4   8 -26    2.68    0.85   0
   4   8 -17    4.44    0.69   0
   6   2  -5    8.20    0.39   0
   6   7 -26    3.42    0.87   0
   6   7 -17   -0.33    0.67   0
   7   6 -15    7.31    0.68   0
   8   6 -23   14.50    1.01   0
   8   6 -22    5.15    0.92   0
   8   6 -21   19.83    1.03   0
   9   5 -24    0.43    0.91   0
   9   5 -23    0.77    0.77   0
   9   5 -22    0.76    0.75   0
   9   5 -21    0.62    0.73   0
   9   5 -20    1.24    0.84   0
   9   5 -19    3.23    0.82   0
  -4   8 -13  154.68    1.27   0
  -3   6  -7    2.13    0.40   0
  -3   9 -17   12.45    0.81   0
  -2   7  -9    9.30    0.49   0
   0   7  -9   -0.22    0.47   0
   0   8 -12 1212.06    3.27   0
   0   9 -17   -0.51    0.66   0
   1   9 -26   31.05    1.23   0
   1   9 -18  118.17    1.42   0
   2   9 -24    0.68    0.95   0
   2   9 -23    0.96    0.80   0
   2   9 -22    1.26    0.78   0
   2   9 -21    2.27    0.77   0
   2   9 -20    1.95    0.75   0
   2   9 -19    0.24    0.82   0
   4   7 -12    2.57    0.56   0
   4   8 -16   92.49    1.28   0
   5   8 -24    3.05    0.96   0
   5   8 -23    6.45    0.86   0
   5   8 -22   10.18    0.86   0
   5   8 -21    4.12    0.79   0
   5   8 -20    0.33    0.74   0
   6   6 -12   41.54    0.87   0
   6   7 -16   12.06    0.75   0
   8   4 -11   21.18    0.69   0
   8   6 -24  273.51    2.30   0
   8   6 -20  628.39    3.09   0
   8   6 -19   13.44    0.92   0
   9   5 -25    0.48    0.93   0
   9   5 -18   23.87    0.94   0
  -5   6  -8    0.49    0.40   0
  -4   9 -18    2.64    0.76   0
  -3   7  -9    1.00    0.47   0
  -3   8 -12    2.79    0.61   0
  -2   9 -16    1.67    0.63   0
  -1   9 -16    1.63    0.65   0
   0   5  -5   -0.56    0.34   0
   0   9 -16   -0.43    0.64   0
   1   8 -12    4.12    0.59   0
   1   9 -17   12.68    0.78   0
   2   9 -25   -0.18    0.82   0
   3   6  -8    5.58    0.52   0
   4   5  -7    1.35    0.43   0
   4   6  -9   29.70    0.66   0
   5   3  -5    1.38    0.37   0
   5   5  -8    0.10    0.51   0
   5   8 -25    5.75    0.87   0
   5   8 -19   11.69    0.82   0
   6   3  -6   27.46    0.52   0
   7   1  -5    0.09    0.26   0
   7   4  -9    3.59    0.52   0
   7   5 -11    2.29    0.60   0
   7   7 -23   -1.16    0.90   0
   7   7 -22    5.40    0.82   0
   7   7 -21    2.21    0.78   0
   7   7 -20    1.22    0.86   0
   8   3  -9    2.93    0.49   0
   8   6 -25   18.21    0.98   0
   8   6 -18    0.90    0.68   0
  -5   5  -6   -0.22    0.32   0
  -4   9 -17    2.18    0.72   0
  -3   9 -16    0.81    0.70   0
  -1   9 -15    2.63    0.73   0
   1   7  -9    0.53    0.49   0
   1   9 -16    1.39    0.67   0
   2   9 -26    0.53    0.82   0
   2   9 -17    5.18    0.81   0
   3   9 -24    0.67    0.95   0
   3   9 -23   -0.29    0.79   0
   3   9 -22    1.93    0.78   0
   3   9 -21    0.62    0.74   0
   3   9 -20    1.40    0.73   0
   4   8 -15   13.11    0.73   0
   5   6 -10   78.74    0.93   0
   5   8 -26    2.40    0.86   0
   5   8 -18   49.33    1.07   0
   6   7 -15   19.33    0.78   0
   7   2  -6    2.83    0.35   0
   7   7 -25    0.50    0.94   0
   7   7 -24    0.27    0.81   0
   7   7 -19    4.27    0.76   0
   8   6 -17    1.78    0.77   0
   9   3 -11   11.04    0.59   0
   9   4 -13    0.51    0.61   0
   9   5 -17    4.13    0.67   0
  -4   8 -12 1043.89    2.86   0
  -2   8 -11   38.43    0.79   0
  -1   8 -11    0.57    0.51   0
   0   8 -11   49.70    0.82   0
   0   9 -15    0.52    0.62   0
   2   8 -12  624.85    2.43   0
   3   9 -25    1.73    0.84   0
   3   9 -19    6.93    0.76   0
   4   7 -11    6.72    0.57   0
   5   8 -17    1.99    0.69   0
   6   5  -9    2.00    0.48   0
   7   3  -7   58.65    0.68   0
   7   7 -18   76.94    1.23   0
   8   6 -16  109.26    1.34   0
   9   5 -16    0.65    0.71   0
  -4   9 -16    1.72    0.68   0
   1   8 -11   -0.14    0.61   0
   1   9 -15    2.57    0.66   0
   2   9 -16    1.66    0.65   0
   3   9 -18  134.00    1.50   0
   4   8 -14   13.84    0.71   0
   5   4  -6   86.41    0.74   0
   5   7 -12    3.12    0.58   0
   5   8 -16   18.48    0.79   0
   6   6 -11    2.02    0.54   0
   6   7 -14    8.75    0.68   0
   6   8 -24  291.25    2.43   0
   6   8 -23    9.62    0.88   0
   6   8 -22    4.54    0.81   0
   6   8 -21   26.26    0.98   0
   6   8 -20  608.63    3.13   0
   7   7 -17    1.89    0.68   0
  -3   8 -11    9.93    0.55   0
  -1   7  -8    0.89    0.43   0
   0   7  -8    2.03    0.53   0
   2   9 -15   -0.76    0.70   0
   3   9 -17   12.27    0.76   0
   4   9 -21    1.30    0.76   0
   4   9 -20    6.23    0.78   0
   4   9 -19    0.37    0.81   0
   6   8 -25   30.63    1.09   0
   6   8 -19   10.10    0.81   0
   7   5 -10    9.63    0.61   0
   7   7 -16    1.44    0.75   0
   8   4 -10    3.87    0.48   0
   8   5 -12    1.65    0.61   0
   8   6 -15   11.36    0.78   0
   9   5 -15   -0.04    0.66   0
   9   6 -23    0.15    0.86   0
   9   6 -22   16.12    0.97   0
   9   6 -21    2.06    0.84   0
  -2   6  -6    2.32    0.40   0
  -2  10 -21   22.86    1.01   0
  -1  10 -24    2.75    0.92   0
  -1  10 -21    3.71    0.77   0
  -1  10 -20    2.82    0.85   0
   0   6  -6    1.75    0.39   0
   0  10 -24  408.40    2.78   0
   0  10 -23   21.75    0.97   0
   0  10 -22    4.75    0.79   0
   0  10 -21   15.11    0.88   0
   0  10 -20  132.91    1.61   0
   2   8 -11   34.95    0.81   0
   3   8 -12    3.02    0.58   0
   3   9 -16    0.73    0.64   0
   4   6  -8  753.84    2.23   0
   4   9 -18    2.36    0.79   0
   5   6  -9    5.19    0.52   0
   5   8 -15    1.54    0.62   0
   6   8 -18    1.19    0.70   0
   7   4  -8    1.89    0.48   0
   7   6 -12    3.88    0.65   0
   8   7 -23    9.69    0.95   0
   8   7 -22    5.58    0.90   0
   8   7 -21    7.34    0.89   0
   9   3 -10    8.42    0.53   0
   9   4 -12    6.48    0.54   0
   9   6 -24    1.75    0.78   0
   9   6 -20    0.37    0.71   0
   9   6 -19    2.72    0.80   0
  -4   8 -11   68.36    0.84   0
  -3   7  -8    0.26    0.43   0
  -3  10 -23    3.51    0.90   0
  -3  10 -22    4.07    0.87   0
  -3  10 -21    3.97    0.85   0
  -2   8 -10    4.06    0.56   0
  -2  10 -25   10.82    1.00   0
  -2  10 -24  388.94    2.61   0
  -2  10 -20   13.24    0.81   0
  -2  10 -19   -0.41    0.76   0
  -1   8 -10    1.22    0.48   0
  -1  10 -19    1.22    0.69   0
   0   8 -10   18.35    0.61   0
   0  10 -19    2.00    0.71   0
   1   7  -8    0.39    0.46   0
   1  10 -24    4.41    0.85   0
   1  10 -22    2.17    0.77   0
   1  10 -21    3.98    0.77   0
   1  10 -20    2.17    0.83   0
   3   6  -7   -0.05    0.39   0
   3   7  -9    1.15    0.46   0
   4   7 -10   22.21    0.64   0
   4   9 -17    0.74    0.74   0
   5   5  -7   -0.20    0.41   0
   5   7 -11    4.18    0.64   0
   6   6 -10    1.03    0.57   0
   6   8 -17    3.54    0.69   0
   7   7 -15   10.01    0.70   0
   8   3  -8   29.37    0.59   0
   8   6 -14    2.59    0.66   0
   8   7 -24    1.31    0.78   0
   8   7 -20    4.23    0.74   0
   8   7 -19    4.06    0.82   0
   9   5 -14    7.13    0.70   0
   9   6 -18  249.36    1.92   0
  -3  10 -20    0.51    0.69   0
  -2   9 -13    0.44    0.54   0
  -2  10 -18    0.75    0.73   0
  -1  10 -18   16.86    0.80   0
   0  10 -18    1.08    0.67   0
   1   8 -10    0.95    0.51   0
   1  10 -19    1.11    0.69   0
   2  10 -24  394.10    2.71   0
   2  10 -23   72.51    1.33   0
   2  10 -21   24.10    1.03   0
   3   9 -15   10.32    0.69   0
   4   5  -6   22.55    0.51   0
   5   8 -14    0.70    0.58   0
   5   9 -25    0.55    0.89   0
   5   9 -24    0.54    0.77   0
   5   9 -23    1.49    0.77   0
   5   9 -22    1.88    0.75   0
   5   9 -21    3.63    0.75   0
   5   9 -20    0.46    0.70   0
   6   5  -8    0.20    0.42   0
   6   8 -16   52.22    1.07   0
   7   8 -23    1.59    0.89   0
   8   7 -18   63.09    1.18   0
  10   5 -18    4.39    0.77   0
  -3   6  -6   95.11    0.70   0
  -3   8 -10    8.21    0.55   0
  -3   9 -13    0.40    0.56   0
  -3  10 -19    3.42    0.67   0
  -1  10 -17    2.24    0.65   0
   0  10 -17   43.68    1.03   0
   1  10 -18   15.59    0.79   0
   2   7  -8   15.55    0.53   0
   2  10 -25   12.86    0.90   0
   2  10 -20   13.42    0.83   0
   2  10 -19    1.39    0.80   0
   3   8 -11   10.30    0.58   0
   4   9 -16    0.38    0.61   0
   5   9 -19    2.60    0.70   0
   7   7 -14   59.71    1.02   0
   7   8 -24    0.26    0.77   0
   7   8 -20    1.67    0.72   0
   7   8 -19   14.26    0.90   0
   8   4  -9    6.34    0.50   0
   8   5 -11   -0.42    0.46   0
   8   7 -17    0.64    0.74   0
   9   4 -11    8.89    0.56   0
   9   6 -17    7.34    0.68   0
  10   5 -17    4.73    0.73   0
  -3  10 -18   16.96    0.75   0
  -2  10 -17    1.92    0.61   0
  -1   9 -12    0.28    0.58   0
   0   9 -12    0.48    0.62   0
   1  10 -17    2.37    0.65   0
   2   8 -10    3.60    0.51   0
   2  10 -18    0.88    0.68   0
   3   9 -14    1.22    0.57   0
   3  10 -24    2.17    0.89   0
   3  10 -23    2.52    0.76   0
   3  10 -22    3.22    0.76   0
   3  10 -21    3.69    0.74   0
   5   9 -18   63.45    1.11   0
   6   3  -5    2.71    0.34   0
   6   8 -15    9.35    0.68   0
   7   5  -9    0.80    0.44   0
   7   6 -11   16.42    0.61   0
   7   8 -18  235.40    1.89   0
   9   6 -16    2.69    0.67   0
  -4   7  -8    1.35    0.38   0
  -3  10 -17    3.63    0.68   0
  -2   9 -12    1.07    0.49   0
  -2  10 -16  149.42    1.41   0
  -1   8  -9   45.44    0.73   0
  -1  10 -16    1.93    0.61   0
   0   5  -4   -0.11    0.29   0
   0   7  -7    0.11    0.39   0
   0   8  -9  116.91    1.01   0
   0  10 -16  731.04    2.89   0
   1  10 -16    0.79    0.69   0
   2  10 -17    0.23    0.72   0
   3  10 -20   -1.47    0.65   0
   3  10 -19    2.82    0.77   0
   4   6  -7   27.45    0.61   0
   4   9 -15    2.23    0.60   0
   5   3  -4    1.13    0.31   0
   5   6  -8    0.42    0.42   0
   5   7 -10   24.80    0.64   0
   5   9 -17    4.07    0.65   0
   6   2  -4  292.99    0.96   0
   6   9 -23    0.57    0.81   0
   6   9 -22    5.40    0.84   0
   6   9 -21    4.21    0.81   0
   7   2  -5    1.11    0.29   0
   8   7 -16    0.70    0.59   0
   9   3  -9   -0.41    0.45   0
  10   5 -16    5.16    0.69   0
  -4   8 -10    7.69    0.49   0
  -4   9 -13    1.72    0.54   0
  -3   9 -12    0.49    0.51   0
  -2   8  -9    4.30    0.49   0
  -1  10 -15   20.66    0.77   0
   0  10 -15   58.94    1.00   0
   1   8  -9   44.20    0.75   0
   3   7  -8    0.42    0.40   0
   3   9 -13    0.27    0.53   0
   3  10 -18   17.10    0.76   0
   4   8 -11   62.46    0.85   0
   4  10 -23    4.88    0.86   0
   4  10 -22    2.76    0.80   0
   5   9 -16    1.44    0.69   0
   6   6  -9    1.83    0.45   0
   6   7 -11    6.05    0.61   0
   6   8 -14    1.91    0.57   0
   6   9 -24    0.55    0.71   0
   6   9 -20    1.13    0.67   0
   7   7 -13    0.84    0.53   0
   7   8 -17    3.90    0.65   0
   9   6 -15    1.13    0.62   0
   9   7 -23    0.09    0.68   0
   9   7 -22   12.22    0.78   0
   9   7 -21    0.75    0.74   0
  10   6 -21    8.46    0.82   0
  -3  10 -16    4.28    0.57   0
  -2  10 -15   67.38    1.00   0
   1  10 -15   20.28    0.79   0
   2  10 -16  140.22    1.36   0
   3   8 -10    7.08    0.50   0
   3  10 -17    4.08    0.71   0
   4   9 -14    3.89    0.56   0
   4  10 -24  206.76    1.92   0
   4  10 -21   17.69    0.83   0
   4  10 -20  167.51    1.64   0
   6   9 -19    2.70    0.66   0
   7   8 -16    1.01    0.59   0
   8   5 -10   15.70    0.53   0
   8   7 -15   16.39    0.68   0
   8   8 -24  352.65    2.40   0
   8   8 -23   34.01    1.06   0
   8   8 -22    8.72    0.84   0
   8   8 -21   17.12    0.86   0
   9   7 -20    0.96    0.63   0
   9   7 -19    0.10    0.68   0
  10   5 -15   11.34    0.68   0
  10   6 -20   17.28    0.77   0
  10   6 -19    1.19    0.68   0
  -2   9 -11    0.54    0.48   0
  -1   6  -5    0.72    0.35   0
  -1   9 -11    0.58    0.45   0
   0   6  -5    1.58    0.32   0
   0   9 -11   -0.32    0.47   0
   1   9 -11    1.77    0.55   0
   2   7  -7    9.77    0.48   0
   2   8  -9    5.06    0.45   0
   4   4  -4 1183.37    2.02   0
   4  10 -19    4.33    0.65   0
   5   5  -6    0.72    0.34   0
   5   9 -15    0.55    0.54   0
   6   5  -7    3.48    0.38   0
   6   8 -13    0.96    0.58   0
   6   9 -18   57.22    1.02   0
   7   6 -10   40.96    0.68   0
   8   2  -6    1.00    0.29   0
   8   3  -7   25.89    0.48   0
   9   4 -10    1.02    0.44   0
   9   6 -14    0.09    0.56   0
   9   7 -18   33.03    0.88   0
  10   6 -18    0.57    0.64   0
  -4   9 -12   16.24    0.56   0
  -3  10 -15    7.19    0.54   0
  -2  10 -14   16.01    0.64   0
  -2  11 -23   -0.18    0.73   0
  -2  11 -22    2.93    0.70   0
  -1  10 -14   83.58    0.98   0
  -1  11 -24    0.32    0.64   0
  -1  11 -23   -0.35    0.63   0
  -1  11 -22    1.08    0.62   0
  -1  11 -21    0.09    0.58   0
  -1  11 -20    0.38    0.68   0
   0  10 -14   27.95    0.71   0
   0  11 -24    0.65    0.68   0
   0  11 -23    0.08    0.66   0
   0  11 -22    0.39    0.63   0
   0  11 -21   -0.55    0.60   0
   0  11 -20   -0.87    0.65   0
   1   6  -5    1.29    0.38   0
   1  10 -14   80.93    1.04   0
   1  11 -24    0.63    0.76   0
   1  11 -23    0.52    0.72   0
   1  11 -22    0.79    0.74   0
   2  10 -15   59.37    0.93   0
   3  10 -16    3.38    0.57   0
   4   7  -8    1.36    0.45   0
   4   9 -13    1.87    0.50   0
   5   7  -9    0.65    0.42   0
   5  10 -23    3.09    0.77   0
   5  10 -22   11.45    0.82   0
   6   9 -17    4.98    0.61   0
   7   1  -4    1.29    0.17   0
   7   5  -8    0.20    0.36   0
   7   8 -15    6.86    0.59   0
   7   9 -23    0.21    0.75   0
   7   9 -22   13.24    0.84   0
   8   4  -8   98.35    0.80   0
   8   7 -14    2.43    0.52   0
   8   8 -19    4.65    0.63   0
  10   5 -14   13.53    0.61   0
  -3   5  -4    0.48    0.22   0
  -3   9 -11    5.60    0.48   0
  -2  11 -24    0.63    0.62   0
  -2  11 -21    0.70    0.58   0
  -2  11 -20    0.73    0.63   0
  -1   8  -8    3.56    0.41   0
  -1  11 -19    5.01    0.69   0
   0   8  -8   58.16    0.70   0
   0  11 -19   -0.05    0.65   0
   1  11 -21    0.38    0.60   0
   1  11 -20    0.76    0.60   0
   2   9 -11   -0.11    0.45   0
   2  11 -23   -0.39    0.70   0
   2  11 -22    3.57    0.70   0
   4   8 -10    6.65    0.46   0
   5   6  -7    1.74    0.42   0
   5   9 -14   12.97    0.59   0
   5  10 -24    0.62    0.64   0
   5  10 -21    8.42    0.67   0
   5  10 -20    5.89    0.63   0
   6   6  -8    1.76    0.42   0
   6   7 -10   11.51    0.50   0
   6   9 -16    2.38    0.63   0
   7   9 -21    0.77    0.60   0
   7   9 -20    0.27    0.67   0
   8   6 -11   18.13    0.57   0
   8   8 -18    0.36    0.55   0
   9   7 -17    1.06    0.53   0
  10   6 -17    2.35    0.61   0
  -4   8  -9   20.85    0.45   0
  -3  10 -14   18.68    0.62   0
  -2  11 -19    2.57    0.56   0
  -1   9 -10    9.75    0.48   0
  -1  11 -18   66.71    1.03   0
   0   9 -10    6.15    0.49   0
   0  10 -13  101.56    1.03   0
   0  11 -18   25.87    0.80   0
   1   8  -8    2.94    0.39   0
   1  11 -19    4.45    0.59   0
   2  10 -14   15.34    0.60   0
   2  11 -24    0.50    0.64   0
   2  11 -21    1.01    0.58   0
   2  11 -20    1.14    0.57   0
   3   7  -7   12.05    0.40   0
   3  10 -15    6.76    0.54   0
   5  10 -19    1.95    0.55   0
   7   8 -14    6.89    0.53   0
   7   9 -19    1.27    0.56   0
   8   5  -9    5.37    0.41   0
   8   8 -17    0.74    0.52   0
   9   5 -11    0.96    0.38   0
   9   6 -13    3.49    0.51   0
   9   7 -16    1.48    0.54   0
  -4   7  -7    5.04    0.31   0
  -2   9 -10    1.61    0.39   0
  -2  11 -18    1.39    0.58   0
  -1   7  -6    3.90    0.31   0
   0   7  -6    1.68    0.31   0
   0  11 -17    0.08    0.54   0
   1   9 -10   10.26    0.46   0
   1  10 -13   13.66    0.55   0
   1  11 -18   63.00    0.95   0
   2  11 -19    3.27    0.55   0
   3  11 -23    0.14    0.57   0
   3  11 -22    6.34    0.62   0
   3  11 -21    3.71    0.67   0
   5   9 -13    3.45    0.52   0
   5  10 -18   12.54    0.62   0
   6   9 -15    0.44    0.47   0
   7   6  -9    2.65    0.37   0
   7   9 -18   31.41    0.76   0
   8   7 -13   10.03    0.50   0
   8   8 -16   11.75    0.61   0
  10   5 -13    1.81    0.45   0
  10   6 -16    4.30    0.48   0
  10   7 -23    5.02    0.66   0
  10   7 -22    3.19    0.61   0
  -4   9 -11    9.70    0.43   0
  -2   7  -6    0.65    0.28   0
  -2  11 -17   -0.10    0.49   0
  -1  11 -17   12.86    0.57   0
   1   7  -6    2.94    0.31   0
   1  11 -17   13.04    0.58   0
   2  10 -13   77.40    0.87   0
   2  11 -18    1.43    0.50   0
   3  10 -14   16.71    0.56   0
   3  11 -20    0.89    0.52   0
   5  10 -17   13.14    0.58   0
   6  10 -23   53.60    0.96   0
   6  10 -22   10.60    0.63   0
   6  10 -21   15.98    0.67   0
   7   8 -13    2.70    0.47   0
   7   9 -17    3.41    0.50   0
   9   4  -9    3.74    0.35   0
   9   7 -15   12.78    0.55   0
   9   8 -23    1.92    0.54   0
   9   8 -22   16.62    0.67   0
   9   8 -21    0.48    0.51   0
   9   8 -20    1.01    0.54   0
  10   7 -21    1.50    0.51   0
  10   7 -20    3.10    0.59   0
  -3   8  -8    5.29    0.33   0
  -3  11 -18   12.99    0.54   0
  -1  11 -16    1.23    0.49   0
   0  11 -16   -0.04    0.43   0
   1  11 -16    0.84    0.47   0
   2   7  -6    0.51    0.29   0
   2   9 -10    1.70    0.36   0
   2  11 -17   -0.01    0.42   0
   3  11 -19    5.52    0.52   0
   4   8  -9   17.70    0.44   0
   4  11 -23    1.16    0.59   0
   4  11 -22    0.70    0.57   0
   5   7  -8   -0.06    0.32   0
   5   8 -10   43.68    0.60   0
   5  10 -16    2.48    0.48   0
   6   3  -4    5.30    0.22   0
   6   5  -6   17.86    0.39   0
   6   7  -9    0.83    0.34   0
   6   9 -14    0.19    0.41   0
   6  10 -20   19.67    0.66   0
   6  10 -19    3.46    0.57   0
   7   3  -5    4.49    0.25   0
   7   4  -6   27.33    0.38   0
   8   6 -10    2.97    0.36   0
   8   8 -15   14.75    0.59   0
   8   9 -23    5.15    0.56   0
   8   9 -22    5.13    0.61   0
   8   9 -21    2.47    0.54   0
   9   8 -19   -0.32    0.49   0
  10   6 -15    6.82    0.44   0
  10   7 -19    0.26    0.48   0
  -3   9 -10    8.23    0.34   0
   3  10 -13    5.46    0.41   0
   4   7  -7    3.67    0.30   0
   4  11 -21    1.10    0.50   0
   4  11 -20    0.28    0.45   0
   7   5  -7    3.22    0.27   0
   7   9 -16    1.83    0.42   0
   8   9 -20    0.51    0.44   0
  -5   4 -14   19.15    0.56   0
  -4   3  -8   26.44    0.44   0
  -3   5 -24   -0.27    0.70   0
  -3   5 -14   51.38    0.77   0
  -2   5 -12   16.63    0.61   0
  -1   5 -27    3.47    0.90   0
  -1   6 -20    1.22    0.65   0
  -1   6 -19    1.78    0.64   0
   0   5 -28    0.54    0.80   0
   0   6 -23   21.30    0.90   0
   0   6 -22    4.43    0.82   0
   0   6 -15   23.96    0.71   0
   1   6 -24    1.72    0.75   0
   1   6 -14    7.02    0.56   0
   2   6 -24  673.18    3.27   0
   2   6 -14    0.88    0.59   0
   3   5  -9    2.12    0.43   0
   3   6 -24    0.55    0.75   0
   3   6 -14    3.03    0.54   0
   4   6 -23   19.23    0.89   0
   5   4  -7   -0.22    0.38   0
   5   6 -22   32.15    0.98   0
   5   6 -21    5.78    0.84   0
   5   6 -17    0.72    0.70   0
   7   5 -25   -0.01    0.74   0
   7   5 -13    0.18    0.56   0
   8   5 -22    2.74    0.72   0
   8   5 -21    4.36    0.81   0
   8   5 -16   63.05    0.97   0
   9   4 -25    0.79    0.87   0
  -5   4 -15    1.36    0.53   0
  -4   4 -26   -0.04    0.82   0
  -3   4 -28    1.39    0.77   0
  -3   5 -23    3.04    0.70   0
  -3   5 -15    9.24    0.63   0
  -2   4 -29    3.01    0.91   0
  -2   5 -25    3.40    0.87   0
  -1   5 -11    6.78    0.54   0
   0   5 -10   65.82    0.74   0
   0   6 -21   30.15    0.91   0
   1   5 -28   -0.50    0.78   0
   1   6 -23    4.39    0.75   0
   1   6 -15    2.75    0.55   0
   2   6 -23   27.99    0.95   0
   3   5 -28    0.17    0.90   0
   3   6 -23    0.88    0.71   0
   4   5 -28    0.95    0.79   0
   4   6 -22    3.46    0.73   0
   5   5 -27    0.26    0.89   0
   5   6 -20    3.13    0.69   0
   5   6 -19    1.11    0.65   0
   5   6 -18   45.69    0.94   0
   6   4  -8  621.20    1.81   0
   6   5 -26    3.29    0.80   0
   7   4  -9    3.30    0.40   0
   7   5 -24   -0.39    0.82   0
   8   5 -20    2.71    0.68   0
   8   5 -19    4.65    0.76   0
   8   5 -18   11.80    0.78   0
   8   5 -17    7.15    0.64   0
   9   4 -13    0.16    0.54   0
  -5   4 -16    2.67    0.56   0
  -4   4 -12 1712.36    3.12   0
  -3   3  -7   12.57    0.36   0
  -3   5 -22    4.73    0.69   0
   0   5 -27   -0.78    0.77   0
   0   6 -20  706.14    2.95   0
   0   6 -19    9.65    0.71   0
   0   6 -18    0.73    0.61   0
   1   6 -22   72.15    1.19   0
   1   6 -21    1.74    0.76   0
   2   6 -15    2.03    0.54   0
   3   6 -22   16.93    0.83   0
   4   6 -21   34.29    0.95   0
   4   6 -20  632.10    2.86   0
   4   6 -19   16.04    0.85   0
   4   6 -18    2.41    0.71   0
   4   6 -17    5.87    0.63   0
   6   5 -12    6.08    0.51   0
   7   5 -14   29.33    0.71   0
   8   4 -11   17.10    0.59   0
   9   4 -24   -0.05    0.71   0
  -5   4 -21   16.08    0.72   0
  -5   4 -20    2.20    0.66   0
  -4   4 -25   29.43    0.94   0
  -3   4 -27   -0.12    0.72   0
  -3   5 -21    3.81    0.66   0
  -3   5 -20   -0.60    0.69   0
  -3   5 -19    3.85    0.69   0
  -3   5 -17    1.19    0.63   0
  -3   5 -16    0.13    0.52   0
  -2   3  -6   21.89    0.36   0
  -2   5 -24    8.47    0.77   0
  -2   5 -13   11.41    0.54   0
   1   5 -27    3.44    0.80   0
   1   6 -20    1.71    0.64   0
   1   6 -19    2.10    0.62   0
   1   6 -18   49.35    0.92   0
   2   5 -27    2.61    0.90   0
   2   6 -21    9.97    0.73   0
   2   6 -20  140.62    1.48   0
   2   6 -19    5.32    0.74   0
   3   5 -27    2.40    0.88   0
   3   5 -10   36.57    0.62   0
   3   6 -21    1.62    0.67   0
   3   6 -20    2.63    0.66   0
   3   6 -19    0.42    0.71   0
   3   6 -18   17.84    0.81   0
   3   6 -17    2.17    0.59   0
   4   5 -27   -0.17    0.77   0
   5   5 -26    3.63    0.79   0
   5   5 -11    1.84    0.45   0
   6   5 -25    0.90    0.75   0
   7   5 -22   17.70    0.93   0
   8   3  -8   27.61    0.54   0
   8   4 -26    0.99    0.75   0
   9   4 -23    1.47    0.70   0
  -4   4 -24  610.43    2.90   0
  -2   4 -28   26.48    0.99   0
  -2   5 -23    0.24    0.78   0
  -2   5 -14   89.06    0.97   0
  -1   4 -29   18.14    0.95   0
  -1   5 -25    0.79    0.73   0
  -1   5 -12    1.69    0.46   0
   0   5 -11    0.29    0.44   0
   2   5 -10    4.69    0.42   0
   4   5 -26    0.97    0.86   0
   6   5 -24    2.88    0.75   0
   6   5 -13    4.22    0.52   0
   7   4 -27   -0.54    0.87   0
   7   4 -10   78.59    0.82   0
   7   5 -21    2.40    0.68   0
   7   5 -16    2.43    0.65   0
   8   4 -25    8.42    0.90   0
   9   4 -22   14.82    0.81   0
  -3   4 -26   -0.17    0.70   0
  -2   5 -22   17.14    0.87   0
  -1   5 -24    1.02    0.80   0
   0   4 -29   12.26    1.01   0
   2   5 -26    5.41    0.90   0
   4   5 -11    0.92    0.44   0
   5   5 -25    1.77    0.73   0
   5   5 -12    0.79    0.46   0
   6   3  -6   25.67    0.44   0
   6   5 -23   13.57    0.82   0
   7   3  -7   55.21    0.58   0
   7   5 -20   -0.02    0.63   0
   7   5 -19    2.67    0.64   0
   7   5 -18   18.65    0.74   0
   7   5 -17    5.31    0.61   0
   8   4 -12 1108.59    2.83   0
   9   4 -21    4.67    0.69   0
   9   4 -20    1.76    0.73   0
   9   4 -17    3.25    0.65   0
   9   4 -16    0.88    0.62   0
  -5   2  -8    2.87    0.29   0
  -4   3  -9    1.72    0.34   0
  -4   4 -23    0.29    0.64   0
  -3   3 -29    0.31    0.75   0
  -3   4 -11   16.79    0.52   0
  -2   4 -27   -0.20    0.72   0
  -1   4 -28    1.31    0.87   0
  -1   5 -13    0.71    0.47   0
   0   5 -25    0.29    0.71   0
   1   5 -11    7.04    0.45   0
   2   5 -11   13.05    0.54   0
   5   5 -24   -0.37    0.70   0
   6   2  -4  303.58    0.91   0
   6   4  -9   27.41    0.53   0
   6   5 -22    9.26    0.85   0
   6   5 -14   12.75    0.60   0
   7   4 -26    2.90    0.76   0
   8   4 -24  498.91    2.80   0
   9   3 -26    1.17    0.85   0
   9   4 -19   -0.87    0.59   0
   9   4 -18    9.24    0.65   0
  -4   4 -22    1.89    0.71   0
  -4   4 -14    3.43    0.45   0
  -3   4 -25    6.20    0.75   0
  -2   5 -20    1.07    0.61   0
  -2   5 -17   10.24    0.69   0
  -2   5 -16    3.19    0.54   0
  -1   5 -23    0.48    0.66   0
   0   5 -24    0.79    0.69   0
   0   5 -12   -0.05    0.45   0
   1   5 -25    1.19    0.73   0
   2   4 -29    1.33    0.78   0
   2   5 -25    4.53    0.75   0
   3   4 -29    0.53    0.75   0
   4   5 -24    0.43    0.80   0
   4   5 -12    1.82    0.54   0
   5   4 -28   -0.06    0.74   0
   5   5 -23    1.52    0.81   0
   5   5 -13    7.28    0.53   0
   6   4 -27    1.37    0.77   0
   6   5 -21    8.01    0.73   0
   7   4 -11    7.07    0.52   0
   8   4 -13   59.11    0.81   0
  -5   3 -12    0.97    0.43   0
  -4   4 -21   -1.13    0.66   0
  -4   4 -15   16.04    0.62   0
  -3   3 -28   -0.99    0.82   0
  -3   4 -24    1.56    0.77   0
  -2   4 -26    0.88    0.82   0
  -1   4 -27    0.42    0.84   0
  -1   5 -22   41.50    0.96   0
  -1   5 -14  158.61    1.17   0
   0   4 -28   95.62    1.46   0
   0   4  -8  424.96    1.37   0
   0   5 -23    1.26    0.78   0
   1   5 -24    0.77    0.69   0
   1   5 -12    1.25    0.49   0
   3   5 -24    1.65    0.80   0
   3   5 -12    1.85    0.53   0
   4   4 -28   12.39    0.87   0
   4   4  -8  512.74    1.58   0
   5   5 -22    1.78    0.78   0
   5   5 -14   47.69    0.84   0
   6   5 -19    0.88    0.62   0
   6   5 -18   11.58    0.68   0
   6   5 -17    4.33    0.60   0
   7   2  -5    1.33    0.25   0
   7   4 -25    1.85    0.72   0
   8   3  -9    2.35    0.41   0
   8   4 -22    3.67    0.79   0
   8   4 -14   10.62    0.62   0
   9   3 -25    4.08    0.75   0
  -4   3 -26   -0.35    0.78   0
  -4   4 -20   95.02    1.12   0
  -4   4 -18    2.59    0.63   0
  -4   4 -17   31.46    0.76   0
  -4   4 -16  132.07    1.14   0
  -3   3  -8    0.64    0.32   0
  -3   4 -12    1.60    0.40   0
  -2   3 -29    0.29    0.75   0
  -1   3  -6   29.31    0.42   0
  -1   5 -21   -0.00    0.62   0
  -1   5 -20    0.24    0.69   0
  -1   5 -15    2.90    0.52   0
   0   5 -13    0.57    0.47   0
   1   4 -28    0.56    0.76   0
   1   5 -23    0.47    0.77   0
   2   4 -28   26.14    0.99   0
   2   5 -24    7.18    0.75   0
   2   5 -12   16.18    0.53   0
   3   4 -28    0.48    0.75   0
   4   5 -23    0.77    0.68   0
   4   5 -13    3.89    0.51   0
   5   4 -27   -0.53    0.73   0
   5   5 -21   -0.24    0.73   0
   5   5 -15    0.51    0.61   0
   6   4 -26    0.30    0.73   0
   6   4 -10    2.90    0.46   0
   7   4 -24    0.79    0.80   0
   8   4 -21    3.45    0.77   0
   9   3 -24    1.30    0.80   0
  -4   3 -10   56.40    0.60   0
  -3   4 -23    6.07    0.78   0
  -2   3  -7    5.78    0.34   0
  -2   4 -25    1.69    0.71   0
  -1   4 -26   13.98    0.94   0
  -1   5 -17    6.91    0.61   0
  -1   5 -16    1.12    0.53   0
   0   4 -27    8.72    0.83   0
   0   5 -22    0.25    0.65   0
   0   5 -14    2.63    0.50   0
   1   5 -13    0.48    0.44   0
   2   5 -23    0.96    0.67   0
   3   5 -13    9.24    0.59   0
   4   4 -27    4.37    0.89   0
   4   5 -22    0.87    0.66   0
   4   5 -14    4.85    0.60   0
   5   5 -20   -0.53    0.62   0
   5   5 -19    0.15    0.70   0
   5   5 -17    0.43    0.65   0
   6   4 -25    1.68    0.84   0
   7   3  -8    0.73    0.41   0
   7   4 -12    1.48    0.51   0
   8   3 -26   -0.29    0.82   0
   8   4 -20   29.11    0.85   0
   8   4 -19    1.43    0.69   0
   8   4 -18    0.67    0.65   0
   8   4 -17    6.39    0.67   0
   8   4 -16   48.40    0.90   0
  -5   3 -13   11.48    0.49   0
  -4   3 -25    1.46    0.78   0
  -3   3 -27    1.54    0.71   0
  -3   4 -22   63.70    1.11   0
  -3   4 -13    6.03    0.45   0
  -2   3 -28   -0.19    0.83   0
  -2   4 -11   14.00    0.52   0
  -1   3 -29   -0.65    0.86   0
   0   5 -21   -0.56    0.62   0
   0   5 -20    0.51    0.70   0
   0   5 -15   -0.07    0.50   0
   1   4 -27   -0.60    0.73   0
   1   5 -22   41.99    0.96   0
   2   4 -27    0.27    0.85   0
   2   5 -22   17.46    0.78   0
   2   5 -13    9.75    0.51   0
   3   4 -27    0.34    0.74   0
   3   5 -22    4.94    0.69   0
   4   5 -21    5.30    0.68   0
   4   5 -15    0.31    0.59   0
   5   4 -26    1.59    0.74   0
   5   5 -18    5.05    0.62   0
   6   3  -7    4.29    0.36   0
   7   3 -27   -0.24    0.85   0
   7   4 -23    2.63    0.70   0
   9   3 -23   -0.29    0.76   0
  -3   4 -21    4.85    0.72   0
  -3   4 -14  121.20    1.02   0
  -2   4 -24  353.52    2.24   0
  -1   4 -25    0.58    0.81   0
  -1   4 -10    3.85    0.45   0
   0   4 -26    0.57    0.72   0
   0   5 -19   -0.61    0.58   0
   0   5 -16   -0.28    0.52   0
   1   5 -21    0.11    0.61   0
   1   5 -20    0.81    0.69   0
   1   5 -15    1.23    0.57   0
   1   5 -14  156.48    1.16   0
   2   5 -21    9.64    0.70   0
   2   5 -14   86.75    0.93   0
   3   5 -21    4.68    0.66   0
   3   5 -14   47.23    0.76   0
   4   4 -26    1.95    0.84   0
   4   4  -9    0.83    0.42   0
   4   5 -20    6.44    0.67   0
   4   5 -19    2.44    0.61   0
   4   5 -18    7.04    0.71   0
   6   3 -28    1.84    0.78   0
   6   4 -24  358.90    2.37   0
   6   4 -11   10.91    0.53   0
   7   4 -22   14.36    0.79   0
   7   4 -13    9.08    0.52   0
   8   3 -25   -0.05    0.81   0
   8   3 -10    2.35    0.43   0
   9   3 -22    1.18    0.75   0
   9   3 -13    0.13    0.50   0
  -5   3 -21    7.41    0.62   0
  -5   3 -14   11.14    0.52   0
  -4   3 -24    1.24    0.74   0
  -3   2 -29    1.36    0.86   0
  -3   3 -26   13.26    0.90   0
  -3   4 -20   -0.10    0.65   0
  -3   4 -15    2.66    0.55   0
  -2   2 -30    1.16    0.88   0
  -2   4 -23   19.92    0.90   0
   0   3 -29   -0.45    0.77   0
   1   4 -26   15.36    0.86   0
   1   5 -19    2.48    0.59   0
   1   5 -16    1.48    0.52   0
   2   4 -26   -0.37    0.81   0
   2   5 -20    0.19    0.60   0
   2   5 -15   28.93    0.68   0
   3   5 -20    0.60    0.60   0
   3   5 -19    4.48    0.62   0
   3   5 -18   25.74    0.81   0
   3   5 -15    8.78    0.56   0
   4   3 -29    0.26    0.76   0
   7   4 -21    4.94    0.68   0
   7   4 -14    1.99    0.55   0
   9   2 -26    2.20    0.85   0
   9   3 -21    0.20    0.73   0
   9   3 -14    1.46    0.54   0
  -5   3 -15    1.43    0.49   0
  -3   3  -9    4.21    0.37   0
  -3   4 -17   35.46    0.79   0
  -3   4 -16    3.80    0.58   0
  -2   3 -27    0.66    0.72   0
  -2   4 -12  927.62    2.31   0
  -1   3 -28    0.32    0.73   0
  -1   4 -24    0.64    0.68   0
   0   4 -25   14.57    0.84   0
   1   3 -29    0.51    0.76   0
   2   3 -29    0.67    0.76   0
   3   3 -29    0.52    0.75   0
   4   3  -6   41.82    0.49   0
   4   4 -25   27.61    0.94   0
   5   3 -28   -1.05    0.73   0
   5   4 -24   -0.23    0.79   0
   6   3 -27    0.43    0.86   0
   6   4 -23   18.40    0.84   0
   6   4 -12  224.42    1.31   0
   7   3 -26    3.08    0.75   0
   7   4 -20    0.85    0.62   0
   7   4 -19    1.43    0.70   0
   8   3 -24    1.61    0.70   0
   9   3 -20   -0.13    0.70   0
  -5   3 -18    6.23    0.60   0
  -5   3 -17    3.44    0.55   0
  -5   3 -16    0.06    0.44   0
  -4   3 -23   11.04    0.78   0
  -3   3 -25    1.77    0.78   0
  -2   4 -22    2.29    0.64   0
  -1   2 -30   40.56    1.21   0
  -1   4 -11    0.43    0.46   0
   0   3 -28   -0.00    0.87   0
   0   4 -10    1.52    0.45   0
   1   4 -25    1.23    0.71   0
   2   4 -25    1.60    0.80   0
   4   3 -28    2.85    0.88   0
   5   4 -11    0.89    0.48   0
   6   4 -22    3.93    0.69   0
   7   3 -25    0.85    0.81   0
   7   3  -9    0.03    0.39   0
   7   4 -18  206.90    1.56   0
   7   4 -17   38.20    0.81   0
   8   2 -27    4.63    0.89   0
   8   3 -11   31.91    0.63   0
   9   2 -25    0.13    0.81   0
   9   3 -19    1.55    0.59   0
   9   3 -18   28.56    0.84   0
   9   3 -17    2.76    0.63   0
   9   3 -16    0.76    0.60   0
  -4   3 -22   14.34    0.79   0
  -3   2 -28    0.26    0.83   0
  -2   2 -29   -0.23    0.85   0
  -2   3 -26    9.06    0.88   0
  -2   3  -8   12.72    0.40   0
  -2   4 -21   29.03    0.82   0
  -2   4 -13    1.22    0.43   0
  -1   3 -27    0.45    0.83   0
  -1   3  -7    1.44    0.33   0
  -1   4 -23    6.18    0.70   0
   0   4 -24 1072.85    3.84   0
   1   3 -28   -0.24    0.86   0
   3   3 -28    1.08    0.87   0
   4   4 -24  609.31    3.00   0
   5   3 -27    0.97    0.86   0
   5   3  -7    0.45    0.34   0
   5   4 -23    1.19    0.69   0
   6   2  -5    7.38    0.29   0
   6   3 -26    2.73    0.86   0
   6   4 -21   38.55    0.94   0
   6   4 -13    0.80    0.45   0
   7   2  -6    2.52    0.30   0
  -4   2 -26    0.55    0.78   0
  -4   3 -12    1.33    0.42   0
  -3   3 -24    0.52    0.75   0
  -2   4 -20  337.16    1.94   0
  -2   4 -14    1.88    0.46   0
  -1   4 -22   92.46    1.21   0
   0   2 -30    1.44    0.78   0
   0   4 -23    9.37    0.83   0
   1   4 -24    1.74    0.69   0
   2   3 -28    0.39    0.75   0
   2   4 -24  352.48    2.29   0
   3   4 -24    1.71    0.69   0
   3   4 -10  212.03    1.14   0
   4   4 -23    1.15    0.78   0
   5   4 -22    1.66    0.66   0
   6   4 -20  656.41    2.81   0
   6   4 -19   17.87    0.82   0
   6   4 -14    0.90    0.49   0
   8   2 -26    1.54    0.84   0
   8   3 -22    6.23    0.71   0
   8   3 -12    3.15    0.50   0
   9   2 -24    0.23    0.79   0
  -4   3 -21    0.17    0.65   0
  -3   3 -10  130.08    0.83   0
  -2   3 -25    3.42    0.82   0
  -2   4 -17    6.47    0.63   0
  -2   4 -16  775.73    2.50   0
  -2   4 -15    9.70    0.54   0
  -1   3 -26   16.04    0.95   0
  -1   4 -21    3.59    0.73   0
  -1   4 -12    3.45    0.44   0
   0   3 -27   -0.74    0.73   0
   0   4 -11   29.73    0.57   0
   1   2 -30   39.96    1.14   0
   1   4 -23    6.48    0.81   0
   3   4 -23    5.41    0.80   0
   4   3 -27    0.17    0.73   0
   4   4 -11   53.82    0.69   0
   5   3 -26    2.11    0.85   0
   5   4 -21   16.08    0.85   0
   5   4 -12   -0.46    0.43   0
   6   3 -25    6.77    0.87   0
   6   4 -15    8.25    0.57   0
   7   3 -10   15.85    0.51   0
   8   3 -21    3.96    0.67   0
   8   3 -13    7.69    0.56   0
  -3   2 -27    1.57    0.71   0
  -3   3 -23    0.14    0.72   0
  -2   2 -28    1.79    0.73   0
  -1   4 -20    1.64    0.69   0
  -1   4 -13   38.91    0.71   0
   0   4 -22    1.74    0.65   0
   1   3 -27    0.91    0.74   0
   2   3 -27    1.88    0.75   0
   2   4 -23   19.93    0.82   0
   3   3 -27    0.83    0.74   0
   4   4 -22    3.58    0.67   0
   5   4 -20    2.46    0.73   0
   5   4 -13   14.84    0.55   0
   6   2 -28    2.13    0.78   0
   7   2 -27   -0.68    0.73   0
   7   3 -23    1.35    0.68   0
   8   2  -8  251.05    1.10   0
   8   3 -20    2.81    0.63   0
   8   3 -14    4.58    0.57   0
   9   2 -23   -0.67    0.66   0
  -4   2 -25    2.03    0.68   0
  -4   2  -8  393.64    1.12   0
  -3   1 -29   -0.84    0.84   0
  -2   1 -30    9.83    0.96   0
  -2   3 -24    7.40    0.82   0
  -1   4 -14    2.24    0.55   0
   0   2 -29    2.30    0.79   0
   0   3 -26   28.57    0.96   0
   0   4 -21    0.05    0.62   0
   0   4 -12 2588.24    3.89   0
   1   4 -22   92.12    1.23   0
   2   4 -22    1.47    0.64   0
   2   4 -11   14.10    0.52   0
   3   4 -22   65.37    1.10   0
   3   4 -11   15.86    0.50   0
   4   2 -29    0.91    0.76   0
   4   3 -26    0.68    0.71   0
   4   4 -21    0.05    0.62   0
   4   4 -12 1584.30    3.18   0
   5   3 -25    0.30    0.81   0
   5   4 -19    6.67    0.65   0
   5   4 -14   18.24    0.60   0
   6   3 -24    0.54    0.80   0
   7   3 -22    3.83    0.78   0
   8   2 -25    3.18    0.73   0
   8   3 -19    3.72    0.61   0
   8   3 -18    6.82    0.69   0
   8   3 -17    1.57    0.63   0
   9   1 -26   26.17    1.05   0
   9   2 -22   -0.01    0.75   0
  -4   3 -18   26.38    0.69   0
  -4   3 -17    8.83    0.62   0
  -4   3 -16    1.62    0.55   0
  -4   3 -15    0.21    0.44   0
  -3   2 -26   35.36    1.06   0
  -3   3 -22   32.03    0.85   0
  -3   3 -11   22.96    0.52   0
  -2   3  -9   20.94    0.43   0
  -1   2 -28    0.09    0.84   0
  -1   3 -25    2.07    0.71   0
  -1   4 -17   14.85    0.70   0
  -1   4 -16    1.30    0.59   0
  -1   4 -15   10.66    0.56   0
   0   3  -7    1.29    0.29   0
   0   4 -20   49.74    0.94   0
   1   3 -26   13.17    0.84   0
   1   4 -21    1.95    0.62   0
   2   2 -29    1.04    0.77   0
   2   4 -21   32.17    0.92   0
   3   2 -29    0.39    0.75   0
   3   4 -21    3.39    0.64   0
   3   4 -12    1.44    0.50   0
   4   4 -20   98.08    1.20   0
   4   4 -13   38.88    0.74   0
   5   2 -28    1.94    0.78   0
   5   3  -8    1.36    0.38   0
   5   4 -18   32.91    0.81   0
   5   4 -15    0.91    0.51   0
   6   2 -27    1.16    0.87   0
   7   2 -26   24.03    0.95   0
   7   3 -11    0.35    0.39   0
   8   2 -24  290.10    2.19   0
  -5   2 -21   21.58    0.79   0
  -5   2 -11   18.95    0.44   0
  -4   2 -24  375.77    2.26   0
  -3   3 -21   -0.22    0.67   0
  -2   3 -23    2.27    0.76   0
  -1   1 -30   54.04    1.30   0
  -1   3  -8    1.08    0.32   0
   0   3 -25   -1.24    0.78   0
   0   4 -13  146.71    1.06   0
   1   4 -20    1.64    0.60   0
   1   4 -12    3.69    0.43   0
   2   4 -20  335.09    2.02   0
   2   4 -12  908.84    2.37   0
   3   4 -20   -0.31    0.60   0
   4   3 -25    2.07    0.71   0
   4   4 -19    4.24    0.62   0
   4   4 -14    3.46    0.58   0
   5   3 -24    0.77    0.81   0
   6   3 -23    0.46    0.68   0
   7   2  -7    4.74    0.36   0
   7   3 -21    1.56    0.64   0
   7   3 -12    0.17    0.49   0
   8   1 -27    0.43    0.86   0
   9   2 -21   -0.01    0.62   0
  -3   1 -28    1.23    0.84   0
  -3   3 -12    0.86    0.44   0
  -2   1 -29    1.97    0.88   0
  -1   3 -24    0.17    0.67   0
   0   2 -28  279.41    2.24   0
   0   4 -17    5.52    0.58   0
   0   4 -16  496.50    2.07   0
   0   4 -15   48.28    0.77   0
   0   4 -14   10.28    0.54   0
   1   3 -25    0.40    0.70   0
   1   3  -7    1.61    0.25   0
   1   4 -19    2.10    0.59   0
   1   4 -13   38.80    0.66   0
   2   3 -25    2.39    0.81   0
   2   4 -19    5.99    0.71   0
   2   4 -13    0.52    0.49   0
   3   2 -28    0.23    0.87   0
   3   4 -19    2.34    0.59   0
   3   4 -13    5.74    0.49   0
   4   2 -28   38.34    1.09   0
   4   4 -16  125.17    1.16   0
   4   4 -15   15.50    0.61   0
   6   3 -22    4.86    0.79   0
   6   3 -10    7.89    0.48   0
   7   1 -28   -0.63    0.77   0
   7   2 -25    2.14    0.72   0
   7   3 -20   -0.52    0.61   0
   8   2  -9   12.17    0.45   0
   9   1 -25    0.85    0.70   0
   9   2 -20    0.53    0.70   0
  -5   2 -12    5.67    0.40   0
  -4   2 -23   17.40    0.83   0
  -3   0 -30    3.12    0.79   0
  -3   2 -25    1.37    0.68   0
  -2   2 -26    0.22    0.81   0
  -2   3 -22    1.88    0.64   0
  -2   3 -10    4.43    0.43   0
  -1   2 -27    2.51    0.75   0
   0   1 -30    7.60    0.86   0
   0   3 -24    0.45    0.79   0
   1   2 -28    0.27    0.76   0
   1   4 -17   14.76    0.71   0
   1   4 -16    0.64    0.59   0
   1   4 -15    9.84    0.61   0
   1   4 -14    1.75    0.46   0
   2   2 -28    2.08    0.77   0
   2   4 -14    2.79    0.54   0
   3   4 -16    3.38    0.61   0
   3   4 -15    3.09    0.51   0
   3   4 -14  120.13    1.04   0
   4   3 -24    2.00    0.70   0
   5   2 -27    1.10    0.75   0
   5   3 -23    2.69    0.80   0
   6   2 -26   -0.09    0.73   0
   7   3 -19    4.44    0.63   0
   7   3 -18   39.23    0.91   0
   7   3 -13    0.60    0.45   0
   9   2 -19    1.43    0.68   0
   9   2 -13   -0.35    0.50   0
  -3   3 -18   33.31    0.81   0
  -3   3 -13   -0.01    0.46   0
  -2   3 -21    1.92    0.71   0
  -1   1 -29   -0.52    0.88   0
  -1   3 -23    2.70    0.67   0
   0   2 -27    0.31    0.86   0
   1   1 -30   52.12    1.23   0
   1   3 -24   -1.03    0.77   0
   2   1 -30   10.11    0.89   0
   2   3 -24    5.99    0.82   0
   2   4 -15    7.91    0.54   0
   3   3 -24   -0.45    0.67   0
   4   2 -27    0.90    0.75   0
   5   1 -29    3.03    0.81   0
   5   3  -9    2.12    0.37   0
   6   3 -21    9.36    0.72   0
   6   3 -11    5.71    0.50   0
   7   2 -24    0.62    0.81   0
   7   3 -14    7.59    0.52   0
   8   1 -26    3.00    0.76   0
   8   2 -22    2.29    0.68   0
   9   1 -24    0.20    0.69   0
   9   2 -18  191.46    1.51   0
   9   2 -17   15.56    0.73   0
   9   2 -14   39.73    0.76   0
  -5   2 -18   82.35    0.99   0
  -5   2 -13    6.02    0.45   0
  -4   2 -22    2.64    0.70   0
  -3   1 -27    1.41    0.83   0
  -3   2 -24    1.31    0.66   0
  -3   3 -17   -0.35    0.58   0
  -3   3 -16    0.82    0.56   0
  -3   3 -15    7.82    0.57   0
  -3   3 -14   86.19    0.85   0
  -2   1 -28    1.57    0.86   0
  -1   2 -26   77.05    1.34   0
  -1   3 -22    0.34    0.72   0
   0   3 -23   -0.41    0.74   0
   1   2 -27    2.86    0.87   0
   2   2 -27    4.82    0.89   0
   3   2 -27    1.80    0.76   0
   4   3 -23    9.77    0.76   0
   5   2 -26   23.46    0.94   0
   5   3 -22    2.34    0.67   0
   6   1 -28    2.32    0.79   0
   6   2 -25   16.90    0.87   0
   6   3 -20    6.12    0.67   0
   7   1 -27    0.21    0.75   0
   8   2 -21    7.88    0.80   0
   8   2 -10    5.00    0.44   0
  -5   2 -17   13.67    0.62   0
  -5   2 -16    2.05    0.52   0
  -5   2 -15    8.29    0.53   0
  -5   2 -14  361.88    1.51   0
  -3   0 -29   -0.24    0.85   0
  -2   0 -30    0.93    0.77   0
  -2   2 -25   -0.81    0.68   0
  -2   3 -20    1.70    0.60   0
  -2   3 -11    0.42    0.37   0
   0   1 -29   -1.18    0.77   0
   1   3 -23    2.93    0.69   0
   2   3 -23    3.14    0.77   0
   3   3 -23    0.69    0.66   0
   3   3  -8   -0.04    0.32   0
   4   1 -29    4.19    0.82   0
   5   3 -21    8.07    0.80   0
   5   3 -10   12.08    0.50   0
   6   3 -19    2.54    0.71   0
   6   3 -12   -0.04    0.48   0
   7   2 -23    1.28    0.69   0
   7   2  -8    4.45    0.37   0
   8   1 -25   10.05    0.81   0
   9   0 -26   22.33    1.04   0
   9   1 -23    0.37    0.68   0
  -4   1 -25    1.19    0.78   0
  -4   2 -21   21.00    0.74   0
  -4   2 -10    3.11    0.40   0
  -3   2 -23    5.16    0.77   0
  -1   1 -28   -0.39    0.85   0
  -1   3 -21    1.42    0.62   0
   0   2 -26    0.30    0.72   0
   0   3 -22   10.58    0.73   0
   1   1 -29   -0.22    0.77   0
   2   1 -29    1.30    0.78   0
   3   1 -29   -1.01    0.76   0
   4   2 -26   -1.40    0.70   0
   4   3 -22   16.19    0.79   0
   4   3  -9    1.10    0.42   0
   5   1 -28    0.27    0.77   0
   6   1 -27    2.44    0.90   0
   6   2 -24  690.67    3.22   0
   6   3 -18    3.63    0.60   0
   6   3 -13    0.68    0.52   0
   7   1 -26   30.25    1.01   0
   8   2 -20  256.47    1.84   0
   8   2 -11   15.47    0.54   0
   9   1 -22    0.66    0.77   0
  -3   1 -26   43.21    1.12   0
  -2   2 -24  712.07    3.10   0
  -2   3 -12   11.91    0.47   0
  -1   2 -25    8.60    0.78   0
  -1   3 -20   -0.17    0.68   0
  -1   3 -10    2.94    0.38   0
   0   3  -9    0.38    0.35   0
   1   2 -26   80.57    1.32   0
   1   3 -22    0.32    0.64   0
   2   2 -26    2.04    0.73   0
   2   3 -22    2.06    0.65   0
   3   3 -22   32.90    0.90   0
   4   1 -28    3.25    0.91   0
   4   3 -21    0.92    0.64   0
   5   3 -20   -1.43    0.61   0
   5   3 -11   16.13    0.56   0
   6   3 -15    8.29    0.57   0
   6   3 -14    1.27    0.48   0
   7   2 -22    4.11    0.69   0
   8   0 -27    4.73    0.80   0
   8   1 -24    4.39    0.85   0
   8   2 -19    2.13    0.61   0
  -5   1  -8    0.47    0.25   0
  -3   2 -22    4.52    0.74   0
  -3   2  -8    5.05    0.33   0
  -2   0 -29    1.42    0.89   0
  -2   3 -17   13.88    0.61   0
  -2   3 -16    2.98    0.59   0
  -2   3 -15    4.57    0.57   0
  -2   3 -14   24.64    0.65   0
  -2   3 -13   14.31    0.51   0
   0   0 -30   -0.83    0.91   0
   0   1 -28   -0.19    0.77   0
   0   2 -25   11.78    0.90   0
   0   3 -21   -0.15    0.62   0
   3   1 -28   -0.21    0.89   0
   3   3 -21   -0.12    0.71   0
   4   2 -25    2.41    0.73   0
   5   2 -24    1.78    0.83   0
   5   2  -6  155.13    0.77   0
   5   3 -19    5.26    0.65   0
   6   2 -23    5.46    0.75   0
   7   1 -25    0.27    0.83   0
   7   1  -5    0.05    0.21   0
   7   2 -21    2.27    0.76   0
   7   2  -9   15.10    0.47   0
   8   2 -18    0.05    0.56   0
   8   2 -12  417.84    1.71   0
   9   0 -25    0.28    0.72   0
   9   1 -21    1.10    0.75   0
  -4   1 -24    3.98    0.68   0
  -4   2 -19   12.31    0.64   0
  -4   2 -11    5.14    0.40   0
  -3   0 -28   -0.79    0.73   0
  -2   2 -23    1.72    0.78   0
  -1   1 -27   -0.74    0.85   0
  -1   2 -24    1.00    0.79   0
  -1   3 -11    2.64    0.41   0
   0   3 -20    0.68    0.61   0
   1   1 -28    0.57    0.77   0
   1   2 -25    8.27    0.88   0
   1   3 -21    0.76    0.61   0
   2   0 -30    0.51    0.80   0
   2   1 -28    3.40    0.80   0
   2   2 -25   -0.10    0.81   0
   2   3 -21    0.88    0.62   0
   4   3 -20    1.31    0.62   0
   4   3 -10   55.76    0.66   0
   5   0 -29    0.54    0.92   0
   5   1 -27    2.25    0.78   0
   5   3 -12    0.96    0.44   0
   6   1 -26    4.01    0.79   0
   8   0 -26    2.15    0.88   0
   8   1 -23    6.05    0.85   0
   8   2 -17    6.15    0.60   0
   8   2 -15    9.84    0.64   0
   8   2 -14    5.57    0.58   0
   8   2 -13    6.80    0.50   0
  -5   1 -21    0.78    0.66   0
  -4   2 -18    0.98    0.60   0
  -3   1 -25    0.65    0.68   0
  -3   2 -21    4.86    0.72   0
  -2   1 -26   18.99    0.98   0
  -1   0 -29    0.72    0.90   0
  -1   3 -18    1.01    0.57   0
  -1   3 -12    1.58    0.49   0
   0   3 -10    9.51    0.44   0
   1   3 -20    1.19    0.60   0
   2   3 -20    2.07    0.70   0
   3   3 -20    0.57    0.61   0
   4   1 -27    1.04    0.88   0
   4   2 -24  380.64    2.42   0
   4   3 -19    7.25    0.64   0
   4   3 -11   64.70    0.77   0
   5   3 -16    0.47    0.54   0
   5   3 -15    1.66    0.60   0
   5   3 -14   10.26    0.62   0
   5   3 -13   11.14    0.53   0
   6   0 -28  114.67    1.67   0
   6   2 -22    3.23    0.70   0
   7   0 -27   -0.12    0.88   0
   7   2 -20    0.94    0.63   0
   9   0 -24    0.47    0.71   0
   9   1 -20    0.70    0.62   0
  -4   1 -23    1.61    0.73   0
  -4   2 -17   18.09    0.68   0
  -4   2 -12  750.21    1.97   0
  -2  -1 -30    9.42    0.99   0
  -2   0 -28  189.88    1.93   0
  -2   2 -22    0.24    0.73   0
  -1   2 -23    8.29    0.82   0
  -1   3 -17    3.91    0.56   0
  -1   3 -16   -0.84    0.59   0
  -1   3 -13    5.63    0.48   0
   0   1 -27    0.19    0.75   0
   0   2 -24  544.10    2.78   0
   3   1 -27    0.74    0.88   0
   3   2 -24    2.67    0.82   0
   3   3 -19    2.03    0.60   0
   4   0 -29    3.17    0.81   0
   5   1 -26   23.30    1.05   0
   5   2 -23    2.33    0.71   0
   6   1 -25    2.54    0.86   0
   6   2  -8  191.38    0.98   0
   7   1 -24    0.59    0.71   0
   7   2 -19    5.99    0.74   0
   7   2 -10   17.38    0.52   0
   8   1 -22   10.17    0.86   0
   9   1 -19    4.93    0.72   0
  -4   2 -16  794.19    2.43   0
  -4   2 -15    4.51    0.54   0
  -4   2 -14    1.76    0.48   0
  -4   2 -13    3.83    0.46   0
  -3  -1 -29   -0.19    0.88   0
  -3   0 -27   -0.06    0.72   0
  -3   1 -24   -0.51    0.76   0
  -1   1 -26   36.29    1.11   0
  -1   3 -15    1.04    0.50   0
  -1   3 -14   11.84    0.54   0
   0   0 -29   -0.61    0.79   0
   0   3 -18   52.27    0.90   0
   0   3 -11   -0.42    0.40   0
   1   0 -29   -1.22    0.90   0
   1   1 -27   -0.34    0.75   0
   1   2 -24    0.73    0.70   0
   2   0 -29   -0.03    0.90   0
   2   1 -27    0.84    0.76   0
   2   2 -24  725.08    3.23   0
   3   0 -29    0.09    0.78   0
   4   2 -23   18.77    0.93   0
   4   3 -16    2.89    0.64   0
   4   3 -13   12.45    0.61   0
   4   3 -12    0.94    0.45   0
   5   0 -28   -0.16    0.91   0
   5   2 -22   73.01    1.24   0
   6   2 -21    4.20    0.69   0
   7   2 -18   65.83    1.06   0
   7   2 -11    3.22    0.48   0
   8   0 -25   10.06    0.84   0
   9  -1 -26   27.79    1.01   0
   9   0 -23    0.16    0.80   0
   9   1 -18   24.80    0.83   0
  -5   1  -9    2.09    0.31   0
  -4   1 -22   23.89    0.87   0
  -2   1 -25    2.00    0.72   0
  -2   2 -21    0.21    0.71   0
  -1  -1 -30   52.56    1.32   0
  -1   0 -28   -0.90    0.87   0
   0   2 -23   18.59    0.83   0
   0   3 -17    0.73    0.54   0
   0   3 -16   -0.31    0.61   0
   0   3 -13   -0.59    0.52   0
   0   3 -12    1.89    0.44   0
   1   3 -17    3.45    0.64   0
   3   2 -23    6.45    0.82   0
   3   3 -17    0.08    0.54   0
   3   3 -12    1.20    0.50   0
   4   1 -26    4.23    0.78   0
   4   3 -15    2.03    0.53   0
   4   3 -14   30.39    0.68   0
   6   0 -27    1.78    0.80   0
   6   2 -20  259.17    1.88   0
   7   0 -26    0.44    0.76   0
   7   1 -23   -0.34    0.69   0
   8  -1 -27    0.81    0.78   0
   8   1 -21    8.64    0.73   0
   9   1 -17    5.35    0.67   0
  -5   1 -19    0.73    0.61   0
  -4   0 -25    3.10    0.82   0
  -3   2 -10   13.72    0.44   0
  -1   2 -22    7.96    0.71   0
   0  -1 -30    7.75    1.00   0
   0   1 -26    4.57    0.77   0
   0   3 -15   -0.50    0.49   0
   0   3 -14  127.24    1.04   0
   1   1 -26   40.80    1.17   0
   1   2 -23    8.93    0.75   0
   1   3 -16    0.39    0.59   0
   1   3 -12    1.16    0.41   0
   2   2 -23    3.09    0.69   0
   2   3 -12   12.03    0.53   0
   3   3 -16    0.23    0.51   0
   3   3 -15    6.49    0.54   0
   3   3 -14   80.34    0.93   0
   4   0 -28   59.16    1.28   0
   4   2 -22    0.89    0.77   0
   5   1 -25    0.18    0.74   0
   5   2 -21   22.98    0.92   0
   6   1 -24    3.15    0.75   0
   6   2  -9    8.83    0.45   0
   7  -1 -28    1.56    0.82   0
   7   2 -14   46.28    0.81   0
   7   2 -13    2.76    0.54   0
   7   2 -12    0.71    0.43   0
   8   0 -24  662.63    3.27   0
   8   1  -8    1.73    0.34   0
   9  -1 -25    0.66    0.86   0
   9   0 -22    1.72    0.80   0
   9   1 -14   40.67    0.78   0
   9   1 -13    0.68    0.52   0
  -3  -1 -28    0.45    0.87   0
  -3   0 -26  118.00    1.48   0
  -3   1 -23   -0.01    0.74   0
  -3   2 -18   97.71    1.06   0
  -2  -1 -29    1.48    0.79   0
  -2   0 -27    1.15    0.75   0
  -2   1 -24    1.29    0.80   0
  -2   2  -8  239.16    0.96   0
  -1   1 -25    0.32    0.72   0
   0   0 -28   73.21    1.35   0
   0   2 -22    1.69    0.76   0
   1  -1 -30   57.65    1.39   0
   1   3 -15    0.71    0.49   0
   1   3 -14   11.90    0.53   0
   1   3 -13    4.81    0.46   0
   2   1 -26   20.55    0.92   0
   2   3 -15    4.08    0.51   0
   2   3 -14   24.25    0.61   0
   2   3 -13   14.14    0.52   0
   3   0 -28   -1.38    0.77   0
   5   0 -27    0.63    0.90   0
   6   2 -19    5.56    0.66   0
   7   1 -22    7.83    0.75   0
   7   1  -6    1.62    0.29   0
   8   1 -20    4.28    0.67   0
  -5   1 -18   23.88    0.72   0
  -4   1 -21    6.93    0.65   0
  -3   2 -17   38.70    0.75   0
  -3   2 -11    0.40    0.41   0
  -1   2 -21    0.83    0.63   0
   0   1 -25    0.98    0.83   0
   1   0 -28    0.22    0.79   0
   1   2 -22    8.73    0.72   0
   2   0 -28  196.83    1.99   0
   2   2 -22    0.59    0.64   0
   3   2 -22    5.79    0.70   0
   4   1 -25    1.25    0.74   0
   4   2 -21   21.42    0.89   0
   5   1 -24    1.01    0.85   0
   5   2 -20    1.07    0.64   0
   6  -1 -28    2.47    0.95   0
   6   0 -26    0.36    0.77   0
   6   1 -23    8.55    0.88   0
   6   2 -18    0.33    0.60   0
   6   2 -10    2.66    0.45   0
   7   0 -25   -0.06    0.74   0
   8  -1 -26    3.82    0.80   0
   8   1 -19    3.88    0.73   0
   9   0 -21   -0.50    0.76   0
  -5   1 -17    5.81    0.59   0
  -4   0 -24  995.66    3.64   0
  -3   1 -22    1.29    0.73   0
  -3   2 -16    1.53    0.50   0
  -3   2 -15    7.83    0.58   0
  -3   2 -12    2.93    0.46   0
  -2  -2 -30   -1.06    0.91   0
  -1  -1 -29    0.30    0.80   0
  -1   0 -27    0.19    0.75   0
   0   2 -21   10.08    0.80   0
   1   1 -25    0.72    0.73   0
   2   1 -25    2.38    0.83   0
   4  -1 -29    4.72    0.85   0
   4   0 -27    1.35    0.79   0
   7  -1 -27    1.49    0.80   0
   7   1 -21   -0.09    0.65   0
   8   0 -23   13.91    0.84   0
   8   1 -18    8.52    0.73   0
   8   1  -9   22.70    0.51   0
   9  -1 -24   -1.65    0.71   0
  -5   1 -16    3.03    0.54   0
  -5   1 -11    7.82    0.42   0
  -3  -2 -29   -0.28    0.89   0
  -3   0 -25   -0.71    0.79   0
  -3   2 -14  103.76    0.95   0
  -3   2 -13    3.81    0.49   0
  -2  -1 -28    3.21    0.90   0
  -2   0 -26    0.80    0.74   0
  -2   1 -23    2.73    0.79   0
  -2   2 -18    0.77    0.64   0
  -1   1 -24    0.91    0.70   0
   0  -1 -29    0.54    0.81   0
   0   0 -27   -0.01    0.77   0
   1   2 -21    1.14    0.63   0
   2   2 -21    0.56    0.63   0
   2   2  -6    0.88    0.26   0
   3  -1 -29    0.07    0.92   0
   3   0 -27    0.94    0.91   0
   3   2 -21    5.18    0.67   0
   4   1 -24    2.76    0.74   0
   4   2 -20  332.44    2.03   0
   5   0 -26   67.09    1.36   0
   5   2 -19   16.42    0.75   0
   6   1 -22   17.29    0.93   0
   6   1  -5    2.30    0.25   0
   6   2 -16   20.78    0.69   0
   6   2 -11   15.04    0.51   0
   7   0 -24   -0.24    0.85   0
   9  -2 -26    3.20    0.81   0
   9   0 -20    0.44    0.73   0
  -5   1 -15    1.09    0.49   0
  -5   1 -12    2.12    0.43   0
  -3  -1 -27    1.75    0.86   0
  -1  -2 -30   41.87    1.18   0
   0   1 -24    1.22    0.72   0
   1  -1 -29   -0.92    0.80   0
   1   0 -27   -0.58    0.76   0
   2  -1 -29    1.30    0.82   0
   2   0 -27    0.23    0.78   0
   3   1 -24    1.00    0.82   0
   3   2 -20    1.06    0.71   0
   5  -1 -28    0.68    0.80   0
   5   1 -23    0.60    0.71   0
   6   0 -25    5.23    0.80   0
   6   2 -15    0.31    0.52   0
   6   2 -14    0.88    0.49   0
   6   2 -13   10.49    0.53   0
   6   2 -12  677.28    2.13   0
   7   1 -20    0.93    0.65   0
   8  -2 -27    5.55    0.85   0
   8  -1 -25   10.37    0.85   0
   8   0 -22    5.36    0.85   0
   8   1 -10    0.49    0.42   0
   9  -1 -23   -0.37    0.82   0
  -5   0 -21   -0.44    0.66   0
  -5   1 -14   46.35    0.69   0
  -5   1 -13    0.06    0.42   0
  -4   0 -23    2.67    0.76   0
  -3   1 -21    1.14    0.61   0
  -2   2 -10    0.43    0.40   0
  -1  -1 -28    0.51    0.89   0
  -1   0 -26   12.77    0.86   0
  -1   1 -23    0.24    0.77   0
   0  -2 -30    1.78    0.96   0
   1   1 -24    1.13    0.72   0
   1   2 -20    0.85    0.62   0
   2   1 -24    0.51    0.70   0
   2   2 -20   76.65    1.10   0
   4  -1 -28    3.84    0.96   0
   4   0 -26    0.31    0.75   0
   4   2 -19   14.44    0.71   0
   6  -1 -27    2.15    0.82   0
   6   1 -21    1.30    0.78   0
   7  -1 -26   32.12    1.06   0
   8   1 -15    2.93    0.61   0
   8   1 -11    1.71    0.47   0
   9   0 -19   -0.59    0.69   0
  -3   0 -24    0.40    0.68   0
  -2  -2 -29    2.05    0.81   0
  -2   0 -25    3.26    0.74   0
  -2   1 -22    3.13    0.66   0
  -2   2 -16  251.05    1.47   0
  -1   2 -18   39.33    0.82   0
  -1   2  -8   16.52    0.39   0
   0   0 -26    0.82    0.86   0
   1  -2 -30   42.52    1.22   0
   4   1 -23    1.54    0.71   0
   4   2  -8  412.10    1.36   0
   5   0 -25    0.39    0.76   0
   5   1 -22   10.80    0.78   0
   5   2 -16    3.73    0.65   0
   6   0 -24  499.88    2.86   0
   7   0 -23    0.66    0.72   0
   7   1 -19    4.42    0.65   0
   8  -1 -24    4.04    0.89   0
   8   0 -21    7.46    0.83   0
   8   1 -14    0.99    0.56   0
   8   1 -13   21.63    0.66   0
   8   1 -12    7.81    0.55   0
   9  -2 -25    1.63    0.78   0
   9   0 -18   17.45    0.80   0
  -4  -1 -25    1.57    0.82   0
  -4   1 -18   32.31    0.74   0
  -3  -2 -28    0.05    0.88   0
  -3  -1 -26   44.88    1.17   0
  -2   2 -15   43.94    0.73   0
  -2   2 -14    4.03    0.55   0
  -2   2 -12 2188.62    3.45   0
  -2   2 -11    0.28    0.38   0
  -1   2 -17    9.77    0.69   0
   0  -1 -28    0.37    0.80   0
   0   1 -23   -0.10    0.67   0
   1  -1 -28    0.10    0.92   0
   1   0 -26   13.94    0.89   0
   1   1 -23    1.51    0.79   0
   2  -1 -28    2.49    0.94   0
   2   0 -26    1.64    0.76   0
   2   1 -23    3.17    0.80   0
   3  -1 -28    0.81    0.80   0
   3   1 -23    1.82    0.69   0
   4   2 -17   19.04    0.78   0
   5  -1 -27    1.95    0.81   0
   5   2 -15    7.91    0.58   0
   5   2 -11   19.78    0.58   0
   6  -2 -28    3.18    0.98   0
   6   1 -20    1.59    0.76   0
   7   1 -18   29.74    0.88   0
   8  -2 -26    2.40    0.92   0
   9  -1 -22    1.60    0.71   0
  -4   0 -22    1.23    0.63   0
  -4   1 -17    8.61    0.64   0
  -2   1 -21    1.16    0.63   0
  -2   2 -13   13.50    0.51   0
  -1  -2 -29    4.78    0.86   0
  -1   0 -25    0.09    0.72   0
  -1   1 -22    8.16    0.72   0
   0   2 -18    2.44    0.59   0
   1   2 -18   36.37    0.88   0
   4  -2 -29    1.10    0.82   0
   4   0 -25    3.02    0.78   0
   4   1 -22   24.22    0.87   0
   5   1 -21    0.90    0.67   0
   5   2 -14  363.30    1.72   0
   5   2 -12    5.86    0.48   0
   6  -1 -26    5.40    0.83   0
   7  -2 -27    1.01    0.81   0
   7  -1 -25    1.22    0.77   0
   7   0 -22    2.05    0.81   0
   7   1  -8    1.69    0.36   0
   8   0 -20  163.00    1.59   0
   9   0 -17    0.50    0.65   0
  -3  -3 -29   -0.74    0.90   0
  -3   0 -23    0.02    0.65   0
  -3   1 -19    3.75    0.68   0
  -2   0 -24  572.10    2.84   0
  -1  -1 -27    0.04    0.76   0
  -1   2 -16    2.54    0.54   0
   0  -2 -29    3.03    0.97   0
   0   0 -25   -0.82    0.84   0
   0   1 -22   16.99    0.89   0
   0   2 -17    0.23    0.56   0
   0   2  -8  391.43    1.24   0
   3  -2 -29    0.62    0.82   0
   3   1 -22    0.88    0.76   0
   3   2 -17   36.85    0.79   0
   4  -1 -27    1.34    0.80   0
   4   2 -16  778.69    2.63   0
   5   0 -24    0.65    0.75   0
   6   0 -23    4.20    0.76   0
   6   1 -19    1.25    0.73   0
   6   1  -6    1.57    0.28   0
   8  -1 -23    7.38    0.90   0
   9  -3 -26    0.17    0.80   0
   9  -2 -24    0.67    0.75   0
   9  -1 -21    0.83    0.79   0
  -5   0 -19   -0.38    0.61   0
  -4  -1 -24    5.18    0.82   0
  -4   0 -21    1.12    0.70   0
  -4   1 -16    1.92    0.49   0
  -2  -2 -28    1.66    0.78   0
  -2  -1 -26   21.25    1.03   0
  -1   1 -21   -0.11    0.73   0
  -1   2 -15   32.43    0.69   0
  -1   2 -14  251.93    1.40   0
   0  -1 -27   -1.28    0.77   0
   0   2 -16 2099.71    4.11   0
   1   0 -25    0.61    0.74   0
   1   1 -22    7.59    0.72   0
   1   2 -17   10.35    0.62   0
   2  -2 -29    1.57    0.83   0
   2   0 -25    2.35    0.75   0
   2   1 -22    2.84    0.67   0
   3  -1 -27    1.26    0.80   0
   3   2 -16    0.74    0.60   0
   4   1 -21    7.37    0.80   0
   4   2 -15    5.64    0.56   0
   4   2 -14    2.81    0.59   0
   4   2 -11    4.26    0.50   0
   4   2 -10    3.59    0.41   0
   5  -2 -28    1.27    0.83   0
   5  -1 -26   25.51    1.01   0
   5   1 -20   -0.18    0.74   0
   7  -1 -24   -0.37    0.86   0
   7   0 -21   -0.91    0.76   0
   7   1 -16    0.11    0.55   0
   7   1  -9    0.17    0.39   0
   8  -3 -27    2.75    0.85   0
   8  -2 -25    3.98    0.92   0
   8   0 -19    2.18    0.73   0
   9   0 -15   -0.18    0.60   0
  -3  -2 -27    2.32    0.77   0
  -3  -1 -25    0.75    0.71   0
  -3   1 -18    1.54    0.63   0
  -1   0 -24   -0.28    0.71   0
  -1   2 -13    4.61    0.48   0
  -1   2 -12    1.59    0.43   0
   1  -1 -27   -0.29    0.77   0
   1   2 -16    0.92    0.60   0
   2  -1 -27   -0.74    0.77   0
   3   2 -15    7.12    0.62   0
   4   0 -24 1015.45    3.91   0
   4   2 -13    3.44    0.49   0
   4   2 -12  739.90    2.18   0
   6  -2 -27    1.29    0.82   0
   6  -1 -25    3.04    0.79   0
   6   0 -22    3.07    0.83   0
   7  -2 -26   27.37    1.04   0
   7   1 -15   19.66    0.65   0
   7   1 -14   12.14    0.64   0
   7   1 -10   11.85    0.50   0
   9  -2 -23    0.04    0.84   0
   9  -1 -20   -0.37    0.74   0
   9   0 -14  127.12    1.16   0
   9   0 -13    0.05    0.53   0
  -5   0 -18   68.97    0.96   0
  -4   1 -14    1.60    0.49   0
  -4   1 -10    0.75    0.35   0
  -3   0 -22   47.20    0.97   0
  -2  -3 -29    0.47    0.80   0
  -2   0 -23    4.30    0.71   0
  -1  -2 -28    0.52    0.78   0
  -1  -1 -26   37.88    1.07   0
   0   0 -24 2060.16    5.37   0
   0   1 -21    0.97    0.65   0
   0   2 -15    4.71    0.54   0
   0   2 -14    1.01    0.56   0
   1   1 -21    0.44    0.73   0
   1   2 -15   32.03    0.74   0
   2   1 -21    0.47    0.73   0
   2   2 -15   44.32    0.80   0
   3   0 -24   -0.12    0.72   0
   3   1 -21    0.72    0.65   0
   3   2 -14  101.38    1.01   0
   4  -1 -26    3.75    0.80   0
   4   1 -20    7.98    0.78   0
   5   0 -23   -0.92    0.70   0
   5   1 -19    1.13    0.73   0
   5   1  -5    0.87    0.25   0
   6   1  -7    4.14    0.38   0
   7   1 -13    0.44    0.53   0
   7   1 -12    0.90    0.50   0
   7   1 -11    1.42    0.47   0
   8  -1 -22    9.86    0.79   0
   8   0 -18    1.68    0.69   0
   9  -3 -25    3.36    0.82   0
  -4   1 -13    9.02    0.45   0
  -4   1 -12    4.71    0.44   0
  -3  -3 -28    0.10    0.89   0
  -3   1 -17    1.65    0.60   0
  -2  -1 -25    2.94    0.85   0
   0  -2 -28  294.56    2.38   0
   0  -1 -26    3.71    0.90   0
   0   2 -13    7.20    0.50   0
   1  -2 -28    0.88    0.94   0
   1   0 -24    1.22    0.73   0
   1   2 -14  247.75    1.40   0
   2  -2 -28    1.45    0.94   0
   2   0 -24  564.89    2.91   0
   2   2 -14    3.72    0.55   0
   3  -2 -28   -0.79    0.81   0
   3   2 -13    4.45    0.48   0
   3   2 -12    4.38    0.46   0
   5  -2 -27    1.13    0.82   0
   5  -1 -25   -0.53    0.87   0
   6  -3 -28    2.63    0.86   0
   7  -3 -27    0.44    0.94   0
   7  -1 -23    1.37    0.85   0
   7   0 -20    0.22    0.65   0
   8  -3 -26    0.63    0.80   0
   8  -2 -24  317.56    2.39   0
   9  -1 -19    4.87    0.75   0
  -5   0 -17   -0.41    0.61   0
  -4  -1 -23    1.43    0.65   0
  -3  -2 -26   37.16    1.13   0
  -3  -1 -24    0.17    0.79   0
  -3   0 -21    0.10    0.70   0
  -1  -3 -29   -0.70    0.80   0
  -1   0 -23    0.39    0.68   0
   1  -1 -26   40.85    1.10   0
   1   2 -13    4.12    0.46   0
   2  -1 -26   21.43    0.95   0
   2   2 -13   13.66    0.52   0
   3   1 -20   -0.75    0.60   0
   4   0 -23    2.59    0.72   0
   5   0 -22    1.13    0.80   0
   6  -2 -26    1.10    0.80   0
   6  -1 -24    3.09    0.77   0
   6   0 -21    7.35    0.74   0
   6   1 -16   65.65    0.94   0
   7  -2 -25    1.81    0.78   0
   8  -1 -21    8.59    0.85   0
   9  -2 -22    1.04    0.83   0
  -5  -1 -21    0.72    0.68   0
  -4  -2 -25    2.16    0.73   0
  -3  -4 -29    1.68    0.80   0
  -3   1 -16    0.21    0.49   0
  -2   0 -22    0.97    0.65   0
  -2   1 -18    9.07    0.62   0
  -1  -2 -27    1.46    0.90   0
  -1  -1 -25    0.03    0.85   0
   0  -3 -29   -0.70    0.82   0
   0   0 -23    1.55    0.81   0
   1  -3 -29   -0.89    0.94   0
   2  -3 -29   -1.23    0.94   0
   3  -3 -29    0.25    0.81   0
   3   0 -23   -0.25    0.68   0
   4  -2 -27   -0.40    0.78   0
   4  -1 -25    2.14    0.77   0
   5  -3 -28    0.05    0.94   0
   6   1 -15   12.81    0.68   0
   7   0 -19    1.05    0.63   0
   9  -3 -24    0.27    0.76   0
   9  -1 -18   26.40    0.87   0
  -5   0 -16    0.72    0.59   0
  -4   0 -19    0.89    0.55   0
  -3   1 -15    5.09    0.56   0
  -2  -3 -28    0.17    0.77   0
   0  -2 -27    0.84    0.92   0
   1   0 -23   -1.25    0.67   0
   2   0 -23    4.25    0.72   0
   3  -2 -27    1.33    0.92   0
   4   0 -22    0.84    0.78   0
   5  -1 -24    0.71    0.86   0
   5   1 -17    6.09    0.63   0
   6  -3 -27   -0.36    0.93   0
   6  -1 -23    8.92    0.91   0
   6   0 -20  668.52    2.90   0
   6   1 -14    4.08    0.58   0
   6   1  -9    2.16    0.41   0
   7  -1 -22    9.20    0.78   0
   8  -3 -25    0.21    0.90   0
   8   0 -15   11.23    0.67   0
  -4  -1 -22   25.80    0.83   0
  -3  -3 -27    1.86    0.88   0
  -3  -1 -23    0.61    0.76   0
  -3   1  -8    1.63    0.30   0
  -2  -4 -29    2.20    0.93   0
  -2  -2 -26    1.31    0.87   0
  -2  -1 -24    0.44    0.71   0
  -2   0 -21    3.86    0.74   0
  -2   1 -17    3.48    0.55   0
  -1   0 -22   69.65    1.12   0
  -1   1 -18   24.75    0.73   0
   0  -1 -25    0.10    0.73   0
   1  -2 -27    2.98    0.80   0
   1  -1 -25   -0.91    0.85   0
   2  -2 -27    4.96    0.84   0
   2  -1 -25    2.00    0.75   0
   4  -3 -28    1.22    0.83   0
   5  -2 -26   23.64    0.99   0
   5   0 -21    0.52    0.67   0
   5   1 -16    1.70    0.64   0
   6  -2 -25   19.81    1.05   0
   6   1 -13    4.99    0.56   0
   6   1 -12   25.73    0.64   0
   6   1 -10    4.37    0.46   0
   7  -3 -26    5.62    0.85   0
   7  -2 -24    0.65    0.75   0
   7   0 -18  217.69    1.62   0
   8  -1 -20    5.32    0.70   0
   8   0 -14    4.57    0.59   0
   8   0  -8  195.59    0.99   0
   9  -4 -25    1.23    0.92   0
   9  -2 -21    1.49    0.70   0
   9  -1 -17    5.06    0.69   0
  -4  -3 -26    0.75    0.73   0
  -1  -3 -28    0.27    0.79   0
   0   0 -22   -0.27    0.66   0
   3   0 -22   46.39    1.01   0
   4  -1 -24    4.21    0.77   0
   9  -3 -23   -0.24    0.73   0
  -3  -4 -13    6.25    0.50   0
  -1  -9 -21    2.03    0.68   0
  -1  -4 -16    0.11    0.59   0
  -1  -3 -14   11.60    0.54   0
   0  -4 -17    5.18    0.59   0
   0  -2 -13    7.24    0.50   0
   1  -2 -14  243.10    1.37   0
   2  -9 -23   -0.02    0.73   0
   3  -7 -22   10.78    0.82   0
   3  -1 -13    2.53    0.46   0
   4 -10 -24  239.61    2.20   0
   4  -8 -23   88.71    1.42   0
   5 -10 -24    1.35    0.83   0
   5  -8 -23    5.35    0.83   0
   5  -2 -16    2.29    0.67   0
   6  -8 -23    8.67    0.88   0
   7  -8 -23    2.81    0.96   0
   7  -4 -19    2.78    0.70   0
   7   0 -10    3.47    0.41   0
   8  -7 -22    7.45    0.86   0
   8  -6 -21   23.19    0.97   0
   8  -5 -20    1.90    0.74   0
   8  -1 -13   21.28    0.70   0
  10  -7 -21    1.27    0.81   0
  10  -6 -20   23.04    0.97   0
  10  -5 -19    2.59    0.86   0
  10  -3 -16    7.75    0.77   0
  -4  -5 -13    4.54    0.48   0
  -3  -5 -15    8.94    0.59   0
  -1  -1  -8    0.96    0.34   0
   0  -9 -22    1.50    0.69   0
   1  -8 -22   37.42    1.01   0
   1   0  -7    0.43    0.22   0
   2 -11 -24    0.28    0.88   0
   2  -6 -21   11.07    0.77   0
   2  -5 -20    0.39    0.75   0
   2  -3 -17   13.47    0.65   0
   2  -2 -15   42.54    0.75   0
   3 -10 -24    2.89    0.82   0
   3  -8 -23    7.64    0.82   0
   4  -2 -16  782.21    2.67   0
   5  -3 -18    6.74    0.66   0
   6  -3 -18    4.75    0.67   0
   8  -4 -19    1.70    0.71   0
   9  -3 -17    3.15    0.76   0
  11  -4 -17    9.44    0.85   0
  -2  -7 -19    9.41    0.74   0
  -2  -4 -15    9.36    0.54   0
  -2  -3 -13   14.03    0.56   0
  -2  -2 -10    0.25    0.39   0
  -1 -10 -22    1.55    0.80   0
  -1  -7 -20    1.34    0.63   0
  -1  -6 -19    2.48    0.61   0
   0 -11 -23    0.12    0.72   0
   0  -7 -21   -0.88    0.75   0
   0  -6 -20  732.54    2.98   0
   2  -7 -22    1.73    0.71   0
   4  -9 -24    1.09    0.80   0
   4  -1 -14    1.79    0.59   0
   5  -9 -24    0.86    0.80   0
   5  -5 -21   -0.60    0.68   0
   5  -1 -14   44.19    0.77   0
   5   0 -11   -0.44    0.48   0
   5   1  -5    1.16    0.25   0
   6  -9 -24    0.49    0.81   0
   6  -6 -22    9.03    0.82   0
   6  -5 -21    6.84    0.88   0
   6  -1 -14    3.34    0.53   0
   6   0 -11    3.95    0.51   0
   6   1  -5    1.50    0.23   0
   7  -3 -18   43.09    0.95   0
   8  -8 -23   41.30    1.18   0
   8   0 -10    6.32    0.50   0
   9  -7 -22   13.22    0.94   0
   9  -6 -21    1.11    0.78   0
   9  -5 -20    0.56    0.74   0
  10  -4 -18    0.21    0.68   0
  -3  -3 -11   23.94    0.52   0
  -2  -8 -20  332.47    2.04   0
  -1  -8 -21   16.92    0.79   0
   0 -10 -23   21.52    0.99   0
   1  -9 -23    0.35    0.72   0
   2 -10 -24  383.76    2.62   0
   2  -8 -23    5.38    0.79   0
   2  -4 -19    7.31    0.67   0
   3  -9 -24   -0.93    0.89   0
   3  -2 -16    1.56    0.54   0
   4  -7 -23    0.68    0.86   0
   4  -6 -22    5.37    0.75   0
   4  -5 -21    6.03    0.72   0
   5  -7 -23    1.42    0.77   0
   5  -4 -20    2.45    0.78   0
   6  -7 -23    1.58    0.78   0
   6  -4 -20  716.67    3.15   0
   7  -6 -22   51.79    1.18   0
   7  -5 -21    2.93    0.76   0
   7  -1 -14   12.75    0.61   0
   7   0 -11    0.20    0.49   0
   8  -3 -18    9.30    0.82   0
   9  -4 -19   -0.06    0.80   0
   9  -1 -13    0.07    0.57   0
  11  -7 -21   -0.71    0.91   0
  11  -6 -20    0.41    0.77   0
  12  -7 -20   15.51    0.95   0
  12  -6 -19    3.16    0.80   0
  -4  -3  -8   26.09    0.40   0
  -2  -5 -17    8.60    0.59   0
  -1  -3 -15    2.37    0.57   0
   0  -8 -22   11.35    0.79   0
   0  -3 -16    0.57    0.53   0
   0  -2 -14    0.11    0.55   0
   1 -11 -24    0.12    0.74   0
   1  -7 -22    1.60    0.71   0
   1  -6 -21    3.12    0.69   0
   1  -5 -20    0.98    0.64   0
   1  -3 -17    3.87    0.59   0
   1  -2 -15   31.38    0.69   0
   3  -6 -22   17.07    0.85   0
   3  -5 -21    4.41    0.70   0
   3  -1 -14   24.93    0.62   0
   5  -8 -24    3.26    0.94   0
   6   1  -6    1.22    0.31   0
   7  -7 -23   -0.07    0.78   0
   7  -4 -20    0.04    0.70   0
   7   1  -5    0.36    0.24   0
   8  -6 -22    6.04    0.83   0
   8  -5 -21    5.10    0.90   0
   8  -1 -14    2.49    0.61   0
  10  -7 -22    5.64    0.98   0
  10  -6 -21   10.85    0.87   0
  10  -3 -17    6.65    0.78   0
  10  -2 -15   16.74    0.77   0
  11  -5 -19    0.51    0.73   0
  11  -3 -16    0.26    0.73   0
  -1  -9 -22    4.16    0.71   0
  -1  -4 -17   14.40    0.72   0
  -1  -1  -9    2.20    0.38   0
   0  -1 -11   -0.22    0.40   0
   1 -10 -24    3.51    0.89   0
   1  -8 -23    2.51    0.85   0
   2  -9 -24    0.48    0.75   0
   2  -2 -16  251.11    1.52   0
   3  -7 -23    0.96    0.75   0
   3  -4 -20    0.76    0.64   0
   3   0 -11    1.09    0.47   0
   4  -8 -24  467.69    2.90   0
   4  -2 -17   17.61    0.77   0
   5  -3 -19    5.93    0.77   0
   6  -3 -19    2.78    0.78   0
   7  -8 -24    2.35    0.84   0
   8  -7 -23   10.27    0.90   0
   8  -4 -20   31.99    1.05   0
   8   0 -11   11.44    0.56   0
   9  -3 -18   33.11    0.99   0
   9  -2 -16    1.82    0.69   0
   9   0 -10   26.74    0.65   0
  11  -4 -18  126.34    1.54   0
  -4  -5 -14    6.09    0.52   0
  -3  -5 -16    0.00    0.56   0
  -2  -2 -11   -0.40    0.42   0
  -1  -6 -20    0.30    0.71   0
  -1  -2 -13    5.29    0.53   0
   0  -9 -23    0.42    0.70   0
   2  -7 -23    2.29    0.85   0
   2  -5 -21    8.61    0.74   0
   3  -8 -24    0.65    0.77   0
   4  -3 -19    5.78    0.66   0
   4  -1 -15   23.19    0.74   0
   4   1  -6    2.59    0.30   0
   5  -9 -25    0.09    0.93   0
   5  -1 -15    0.88    0.54   0
   5   0 -12    1.56    0.46   0
   6  -1 -15   12.83    0.62   0
   6   0 -12  186.37    1.19   0
   7  -3 -19    4.80    0.70   0
   7  -1 -15   19.59    0.75   0
   7   1  -6    1.60    0.31   0
   9  -6 -22   17.72    0.96   0
  10  -4 -19    1.54    0.71   0
  -4  -4 -12 1689.76    2.97   0
  -3  -3 -12    0.41    0.43   0
  -3  -2  -8    4.90    0.34   0
  -2  -7 -20    0.39    0.70   0
  -2  -4 -16  813.86    2.56   0
  -2  -3 -14   26.91    0.65   0
  -1  -7 -21   -0.04    0.63   0
   0 -11 -24   -0.02    0.74   0
   0  -7 -22    1.94    0.79   0
   0  -6 -21   29.09    0.88   0
   1  -9 -24    0.42    0.85   0
   1  -1 -13   -0.19    0.44   0
   2  -4 -20  345.86    2.12   0
   3  -2 -17   34.62    0.78   0
   4  -9 -25    1.30    0.80   0
   4  -6 -23   21.47    1.01   0
   4  -5 -22    0.64    0.80   0
   4   0 -12 2966.72    4.26   0
   5  -7 -24    0.18    0.90   0
   5  -5 -22    1.03    0.72   0
   5   1  -7    0.13    0.32   0
   6  -6 -23   25.29    0.98   0
   6  -5 -22    8.29    0.81   0
   6   1  -7    3.82    0.35   0
   7  -6 -23   -0.20    0.90   0
   7   0 -12   -0.56    0.52   0
   8  -3 -19    2.95    0.80   0
   8  -2 -17    8.88    0.68   0
   9  -7 -23    1.26    0.83   0
   9  -4 -20    1.88    0.84   0
   9  -1 -14   42.61    0.86   0
  10  -1 -13   23.43    0.74   0
  11  -6 -21    2.16    0.91   0
  -4  -3  -9    1.04    0.33   0
  -3  -7 -19    2.13    0.66   0
  -2  -8 -21   11.64    0.73   0
  -1  -8 -22   40.02    0.99   0
   0  -5 -20    1.22    0.63   0
   0  -3 -17    1.35    0.56   0
   1  -6 -22   68.36    1.23   0
   1  -2 -16    1.34    0.63   0
   2 -10 -25   12.14    0.89   0
   2  -8 -24  338.92    2.43   0
   3  -9 -25    1.65    0.80   0
   3  -1 -15    5.50    0.60   0
   4  -7 -24    0.01    0.77   0
   5  -4 -21   14.21    0.81   0
   6  -7 -24    2.18    0.80   0
   6  -4 -21   42.78    1.04   0
   7  -7 -24   -0.16    0.80   0
   7  -4 -21    3.87    0.86   0
  10  -6 -22    9.67    1.00   0
  10  -3 -18    4.31    0.80   0
  10  -2 -16  187.01    1.58   0
  11  -5 -20   -0.46    0.74   0
  11  -3 -17    3.31    0.77   0
  -1  -3 -16    0.74    0.51   0
   0  -8 -23   59.46    1.16   0
   0  -2 -15    5.45    0.54   0
   0  -1 -12   -0.16    0.43   0
   1  -7 -23    0.03    0.71   0
   1  -5 -21    0.36    0.66   0
   2  -2 -17   14.68    0.72   0
   3  -7 -24    0.47    0.87   0
   3  -6 -23    0.18    0.73   0
   3  -5 -22    3.99    0.73   0
   3   0 -12    2.70    0.44   0
   5  -8 -25    6.24    0.86   0
   5   0 -13    1.44    0.56   0
   5   1  -8    0.32    0.36   0
   6  -2 -18    0.92    0.63   0
   6  -1 -16   66.04    1.02   0
   6   0 -13    1.96    0.55   0
   8  -7 -24    1.91    0.95   0
   8  -5 -22    2.25    0.78   0
   8   0 -12 1371.86    3.16   0
   9  -2 -17   16.40    0.83   0
   9   0 -11   -0.04    0.49   0
  10  -5 -21    9.25    0.85   0
  11  -4 -19    1.55    0.84   0
  -4  -5 -15   -0.24    0.56   0
  -3  -4 -15    4.05    0.56   0
  -1  -9 -23   -0.15    0.69   0
  -1  -4 -18  129.10    1.23   0
   0   0  -7    0.63    0.27   0
   1  -8 -24    2.65    0.87   0
   1  -4 -20    2.48    0.65   0
   2  -9 -25    1.29    0.78   0
   2  -6 -23   27.00    1.03   0
   3  -4 -21    4.87    0.69   0
   4  -3 -20    1.17    0.75   0
   4  -1 -16    0.80    0.63   0
   4   0 -13   34.79    0.72   0
   5  -3 -20    0.31    0.65   0
   5  -1 -16    1.53    0.57   0
   6  -3 -20    5.24    0.73   0
   7  -3 -20    0.03    0.79   0
   7   0 -13   -0.12    0.54   0
   7   1  -8    1.57    0.41   0
   8  -4 -21    5.00    0.78   0
   9  -6 -23   -0.18    0.93   0
   9  -5 -22    1.34    0.89   0
   9  -3 -19    1.60    0.69   0
  10  -4 -20  200.92    1.86   0
  -3  -5 -17    1.20    0.60   0
  -2  -4 -17    5.33    0.64   0
  -2  -3 -15    4.40    0.57   0
  -2  -2 -12 2184.72    3.40   0
  -1  -7 -22    3.67    0.78   0
  -1  -6 -21    2.68    0.75   0
  -1  -2 -14  254.39    1.36   0
   0  -9 -24    0.99    0.72   0
   1  -1 -14   34.41    0.67   0
   2  -7 -24    0.32    0.76   0
   3  -8 -25   -0.68    0.78   0
   5  -6 -24    1.31    0.92   0
   5  -5 -23    3.48    0.88   0
   6  -6 -24  584.57    3.26   0
   6  -5 -23   11.94    0.86   0
   8  -2 -18   -0.08    0.63   0
   9  -4 -21    2.79    0.87   0
  11  -6 -22   29.20    1.16   0
  -4  -3 -10   54.56    0.60   0
  -3  -3 -13   -0.16    0.46   0
  -2  -7 -21    0.60    0.62   0
  -2  -6 -20  147.63    1.39   0
  -1  -5 -20    1.83    0.72   0
  -1  -1 -11    0.87    0.45   0
   0  -7 -23    0.21    0.82   0
   0  -6 -22    5.01    0.72   0
   0  -5 -21    0.73    0.75   0
   0  -3 -18   55.74    0.98   0
   0  -1 -13    0.40    0.52   0
   1  -9 -25    1.66    0.88   0
   2  -4 -21   30.02    0.90   0
   3  -3 -20   -0.31    0.62   0
   3  -1 -16    0.37    0.52   0
   4  -6 -24  406.66    2.66   0
   4  -5 -23   -0.37    0.71   0
   5  -7 -25   -1.07    0.77   0
   5  -4 -22    1.76    0.71   0
   6  -7 -25    1.12    0.81   0
   6  -4 -22    5.15    0.77   0
   6   1  -9    1.91    0.41   0
   7  -6 -24    0.80    0.80   0
   7  -5 -23    0.57    0.77   0
   8  -3 -20    3.21    0.73   0
   9   0 -12    0.95    0.52   0
  10  -3 -19    1.35    0.80   0
  10  -2 -17    2.47    0.73   0
  11  -5 -21    2.81    0.79   0
  11  -3 -18    5.45    0.82   0
  -2  -8 -22    2.11    0.67   0
  -1  -8 -23    2.00    0.71   0
  -1  -3 -17    4.23    0.64   0
   0  -8 -24  600.32    3.10   0
   0  -2 -16 2120.86    4.11   0
   0   0  -8 3397.42    3.44   0
   1  -6 -23    3.83    0.75   0
   1  -5 -22   41.74    1.07   0
   1  -2 -17   10.31    0.63   0
   2  -8 -25   15.45    0.92   0
   3  -9 -26    1.56    0.82   0
   3  -6 -24    1.16    0.77   0
   3  -5 -23    1.85    0.74   0
   3   0 -13    0.16    0.46   0
   4  -7 -25    1.17    0.80   0
   5  -2 -19   16.87    0.76   0
   5   0 -14    4.15    0.53   0
   6  -2 -19    6.09    0.70   0
   6   0 -14    2.91    0.52   0
   7  -7 -25    0.36    0.82   0
   7  -4 -22   15.74    0.89   0
   7  -2 -19    7.41    0.81   0
   7   1  -9    0.42    0.40   0
   8  -6 -24  288.70    2.40   0
   8  -5 -23    1.98    0.80   0
   8   1  -8    1.80    0.40   0
   9  -2 -18  210.94    1.71   0
  10  -6 -23   37.00    1.15   0
  10  -5 -22    4.89    0.82   0
  11  -4 -20    0.16    0.84   0
  -3  -4 -16    3.52    0.59   0
  -3  -2 -10   15.55    0.44   0
  -2  -2 -13   13.49    0.56   0
   0  -4 -20   55.20    0.99   0
   1  -7 -24    0.04    0.73   0
   2  -3 -20    2.62    0.64   0
   3  -7 -25    0.36    0.77   0
   3  -4 -22   67.94    1.17   0
   4  -8 -26    0.22    0.92   0
   4  -2 -19   13.21    0.72   0
   4  -1 -17    8.71    0.71   0
   4   0 -14    7.67    0.55   0
   5  -8 -26    2.29    0.85   0
   5  -3 -21    9.40    0.76   0
   6  -3 -21   10.42    0.79   0
   6   1 -10    3.36    0.46   0
   7  -3 -21    0.81    0.82   0
   7   0 -14   75.44    0.93   0
   8  -4 -22    5.59    0.81   0
   9  -3 -20    0.45    0.70   0
   9  -1 -16    1.81    0.67   0
  10  -4 -21    8.82    0.93   0
  -4  -5 -16    1.15    0.55   0
  -4  -4 -14    4.86    0.51   0
  -2  -4 -18    1.50    0.64   0
  -2  -3 -16    4.22    0.60   0
  -1  -9 -24   -0.36    0.70   0
  -1  -2 -15   31.37    0.68   0
   0   0  -9    0.29    0.39   0
   1  -8 -25    5.59    0.80   0
   1  -4 -21    3.40    0.68   0
   1  -1 -15    3.86    0.52   0
   2  -9 -26    0.54    0.79   0
   2  -6 -24  671.10    3.27   0
   2  -5 -23    1.25    0.72   0
   4  -3 -21    0.99    0.67   0
   7   1 -10   11.39    0.50   0
   8  -2 -19    2.19    0.68   0
   8  -1 -17    5.18    0.72   0
   8   0 -14    6.08    0.63   0
   8   1  -9   22.55    0.57   0
   9  -6 -24    1.16    0.83   0
   9  -5 -23    0.78    0.79   0
   9   0 -13    0.17    0.55   0
  -3  -3 -14   85.57    0.85   0
  -2  -7 -22    0.18    0.75   0
  -2  -6 -21   10.66    0.80   0
  -1  -7 -23    0.63    0.80   0
  -1  -6 -22   70.01    1.15   0
  -1  -1 -12    0.74    0.42   0
   0  -9 -25   -0.56    0.72   0
   0  -6 -23   22.73    0.99   0
   0  -1 -14   13.63    0.56   0
   2  -7 -25    0.31    0.77   0
   2  -4 -22    2.23    0.71   0
   2   0 -13    2.02    0.44   0
   3  -8 -26    0.46    0.80   0
   3  -3 -21    0.91    0.66   0
   3  -1 -17    0.81    0.55   0
   3   1  -9    2.82    0.41   0
   4  -6 -25    6.29    0.96   0
   4  -5 -24    0.62    0.86   0
   4   1 -10    0.79    0.44   0
   5  -6 -25    0.69    0.80   0
   5  -5 -24   -0.80    0.76   0
   5  -4 -23    1.14    0.85   0
   5   0 -15   -0.63    0.61   0
   6  -6 -25    9.50    0.90   0
   6  -5 -24    2.28    0.80   0
   6  -4 -23   21.77    1.04   0
   6   0 -15    5.86    0.65   0
   7  -6 -25    3.34    0.97   0
   7  -5 -24    0.10    0.79   0
   8  -3 -21    3.45    0.76   0
   9  -4 -22   14.30    0.89   0
  10  -3 -20    1.30    0.84   0
  10  -2 -18   -0.08    0.64   0
  11  -5 -22    2.56    0.93   0
  -2  -5 -20    0.43    0.69   0
  -1  -8 -24    0.89    0.84   0
  -1  -5 -21    0.68    0.64   0
  -1  -3 -18    0.05    0.65   0
   0  -7 -24   -0.26    0.72   0
   0  -5 -22   -0.55    0.67   0
   0  -2 -17    0.94    0.56   0
   1  -9 -26   27.33    1.11   0
   1  -3 -20    0.28    0.63   0
   1  -2 -18   39.65    0.84   0
   2  -8 -26    3.65    0.92   0
   4  -7 -26    1.78    0.94   0
   4  -4 -23    1.92    0.73   0
   4   0 -15   12.03    0.68   0
   5  -7 -26    6.60    0.87   0
   5  -2 -20    0.76    0.66   0
   5   1 -11    7.65    0.52   0
   6  -7 -26    3.93    0.84   0
   6  -2 -20  277.42    1.97   0
   7  -4 -23    2.03    0.78   0
   7  -2 -20    1.47    0.80   0
   7   0 -15    1.51    0.63   0
   8  -6 -25   19.63    1.13   0
   8  -5 -24    4.31    0.97   0
   9  -2 -19    1.41    0.68   0
  10  -5 -23    9.53    1.00   0
  10  -1 -16    1.77    0.69   0
  11  -4 -21    1.48    0.88   0
  -3  -6 -20    2.46    0.69   0
  -3  -4 -17   34.22    0.80   0
  -3  -2 -11    0.53    0.35   0
  -2  -2 -14    3.12    0.53   0
  -1  -4 -20    2.99    0.73   0
  -1  -2 -16    1.39    0.60   0
   0  -8 -25   43.13    1.18   0
   0  -4 -21    0.72    0.75   0
   0   0 -10    0.29    0.37   0
   1  -7 -25   -0.08    0.86   0
   1  -6 -24    1.13    0.75   0
   1  -5 -23    0.95    0.71   0
   1  -1 -16    0.28    0.61   0
   2  -3 -21    1.72    0.66   0
   2  -1 -17    3.47    0.65   0
   3  -6 -25    4.02    0.81   0
   3  -5 -24   -0.55    0.74   0
   3  -4 -23    8.25    0.87   0
   4  -2 -20  342.47    2.10   0
   5  -3 -22    4.53    0.74   0
   6  -3 -22    3.40    0.76   0
   7  -3 -22    3.88    0.88   0
   7  -1 -18   31.92    0.86   0
   7   1 -11    2.12    0.49   0
   8   1 -10    0.57    0.44   0
   9  -3 -21   -0.23    0.73   0
   9  -1 -17    4.68    0.64   0
   9   0 -14  127.97    1.20   0
  10  -4 -22    2.90    0.90   0
  -4  -4 -15   16.21    0.61   0
  -4  -3 -12    0.79    0.41   0
  -3  -3 -15    7.70    0.58   0
  -2  -3 -17   15.98    0.71   0
  -1  -1 -13   -0.10    0.51   0
   1  -4 -22   99.51    1.31   0
   2   0 -14    0.03    0.45   0
   3  -7 -26   17.16    0.96   0
   3   0 -15    0.52    0.57   0
   4  -3 -22   17.41    0.84   0
   4   1 -11    5.17    0.45   0
   8  -2 -20  275.27    2.02   0
   8  -1 -18    7.81    0.78   0
   8   0 -15   10.62    0.62   0
   9  -5 -24    0.25    0.80   0
  10  -2 -19   -1.03    0.78   0
  -1  -6 -23    2.82    0.82   0
   0  -9 -26    5.97    0.93   0
   0  -1 -15    0.27    0.51   0
   1  -8 -26   14.68    0.91   0
   1   0 -13    0.50    0.43   0
   2  -7 -26    5.36    0.96   0
   2  -5 -24    8.30    0.82   0
   2  -4 -23   20.78    0.98   0
   3  -3 -22   34.02    0.95   0
   5  -6 -26   13.37    1.05   0
   5   0 -16    0.58    0.56   0
   5   1 -12    3.08    0.46   0
   6  -6 -26    1.82    0.94   0
   6  -5 -25    0.60    0.80   0
   6   0 -16  335.21    1.83   0
   6   1 -12   27.84    0.61   0
   8   1 -11    2.12    0.49   0
   9  -4 -23    0.83    0.78   0
  10  -3 -21    5.81    0.89   0
  11  -5 -23    1.13    0.94   0
  11  -3 -20    0.57    0.72   0
  -3  -2 -12    3.20    0.45   0
  -1  -7 -24    0.46    0.71   0
  -1  -5 -22   42.89    0.98   0
   0  -6 -24  559.51    2.93   0
   0  -5 -23    0.36    0.81   0
   0  -3 -20    0.65    0.63   0
   0  -2 -18    1.84    0.59   0
   1  -3 -21    0.78    0.66   0
   2  -2 -20   79.08    1.18   0
   3   1 -11   11.16    0.47   0
   4  -6 -26    3.16    0.83   0
   4  -5 -25    3.96    0.81   0
   4  -4 -24  645.75    3.27   0
   4  -2 -21   22.72    0.93   0
   4   0 -16  687.32    2.48   0
   4   1 -12    5.00    0.54   0
   5  -4 -24    1.10    0.76   0
   5  -2 -21   22.43    0.87   0
   5  -1 -19    1.83    0.64   0
   6  -4 -24  404.90    2.67   0
   6  -2 -21    5.66    0.75   0
   6  -1 -19    2.01    0.66   0
   7  -6 -26    9.96    0.93   0
   7  -5 -25    1.24    0.82   0
   7  -4 -24    1.20    0.79   0
   7  -2 -21    4.30    0.85   0
   7  -1 -19    4.57    0.79   0
   7   1 -12    0.41    0.44   0
   9  -2 -20   -0.21    0.69   0
   9  -1 -18   25.43    0.90   0
  10  -5 -24    1.70    0.96   0
  10  -1 -17    6.07    0.66   0
  11  -4 -22    4.06    0.93   0
  -2  -2 -15   44.71    0.73   0
  -1  -8 -25    4.64    0.88   0
  -1  -2 -17   10.32    0.69   0
  -1  -1 -14   35.11    0.72   0
  -1   0  -7   -0.34    0.30   0
   0  -7 -25    0.32    0.74   0
   0  -4 -22    2.03    0.79   0
   1  -6 -25    1.90    0.89   0
   1  -5 -24    1.38    0.85   0
   1  -1 -17    0.33    0.55   0
   2  -8 -27    8.22    1.00   0
   2  -3 -22    2.37    0.80   0
   2  -1 -18   10.34    0.65   0
   2   0 -15    0.65    0.49   0
   3  -5 -25    0.55    0.78   0
   4  -7 -27    0.02    0.81   0
   5  -3 -23    2.91    0.75   0
   5   1 -13    0.57    0.55   0
   6  -3 -23    2.12    0.76   0
   6   1 -13    5.45    0.57   0
   8  -5 -25    6.47    0.89   0
   8  -4 -24  570.35    3.25   0
   8  -2 -21    8.40    0.89   0
   8   1 -12    7.57    0.56   0
   9  -3 -22    1.55    0.77   0
  10  -4 -23    3.23    0.94   0
  -4  -4 -16  142.48    1.16   0
  -3  -6 -21    1.94    0.62   0
  -3  -3 -16    0.16    0.57   0
  -1   0  -8    1.13    0.35   0
   0  -8 -26    5.71    0.92   0
   0  -1 -16    0.28    0.53   0
   0   0 -12 9996.38    7.43   0
   1  -4 -23    6.14    0.76   0
   3  -7 -27    0.13    0.93   0
   3  -4 -24    0.93    0.75   0
   3  -2 -21    3.58    0.69   0
   3   0 -16   -0.46    0.52   0
   5   0 -17   -0.73    0.59   0
   7  -3 -23    0.16    0.75   0
   7   1 -13    0.64    0.55   0
   8  -1 -19    4.39    0.69   0
   9  -5 -25    0.39    0.96   0
  10  -2 -20   26.55    1.01   0
  11  -3 -21    1.82    0.87   0
  -3  -5 -20    0.47    0.68   0
  -3  -2 -13    4.16    0.50   0
  -2  -1 -12    1.47    0.47   0
   1  -2 -20    2.39    0.75   0
   2  -6 -26    1.85    0.80   0
   2  -5 -25    4.76    0.81   0
   3  -3 -23   -0.54    0.69   0
   3   1 -12    0.48    0.45   0
   4   0 -17    1.49    0.58   0
   4   1 -13    8.01    0.53   0
   5  -1 -20   -1.21    0.76   0
   6  -5 -26    3.77    0.97   0
   6  -2 -22    3.57    0.85   0
   6  -1 -20    0.51    0.78   0
   8  -3 -23   13.17    0.89   0
   9  -4 -24    0.32    0.80   0
   9  -2 -21    0.40    0.83   0
  10  -3 -22    2.26    0.88   0
  10  -1 -18    4.48    0.76   0
  -2  -6 -23   26.41    0.98   0
  -2  -2 -16  263.90    1.53   0
  -1  -6 -24    1.23    0.72   0
  -1  -5 -23    0.31    0.79   0
  -1  -1 -15    3.77    0.60   0
  -1   0  -9   -0.05    0.33   0
   0  -6 -25   18.39    1.01   0
   0  -3 -21    0.15    0.65   0
   1  -8 -27    0.56    0.79   0
   1  -3 -22    0.09    0.68   0
   1  -1 -18   24.50    0.82   0
   1   1  -7   -0.50    0.27   0
   2  -7 -27    1.27    0.81   0
   2  -4 -24  379.88    2.48   0
   2  -2 -21    0.12    0.64   0
   2   1 -11   -0.85    0.38   0
   4  -5 -26    0.90    0.80   0
   4  -2 -22    1.58    0.80   0
   4  -1 -20    6.86    0.79   0
   5  -6 -27    2.24    0.83   0
   5  -4 -25   10.45    0.87   0
   5  -2 -22   75.32    1.23   0
   5   1 -14   44.18    0.82   0
   6  -4 -25    0.41    0.79   0
   6   1 -14    3.07    0.59   0
   7  -5 -26    3.24    0.85   0
   7  -4 -25    0.84    0.93   0
   7  -2 -22    4.74    0.77   0
   7  -1 -20    1.15    0.69   0
   8   0 -17    6.38    0.73   0
   8   1 -13   21.07    0.68   0
   9  -3 -23    0.70    0.89   0
   9  -1 -19    3.78    0.69   0
   9   1 -12    0.15    0.52   0
  11  -4 -23    0.36    0.92   0
  -4  -2  -8  407.63    1.14   0
  -2  -5 -22   19.04    0.88   0
  -1  -7 -25    0.17    0.73   0
  -1  -2 -18   40.28    0.82   0
  -1   0 -10   93.96    0.77   0
   0  -7 -26   -1.26    0.85   0
   0  -5 -24    0.31    0.73   0
   0  -1 -17   -0.38    0.64   0
   0   0 -13    0.35    0.46   0
   1   0 -15    0.30    0.48   0
   1   1  -8    0.25    0.26   0
   2  -3 -23    1.98    0.83   0
   3  -5 -26    7.86    0.98   0
   3   0 -17   -0.73    0.54   0
   3   1 -13    3.41    0.48   0
   4  -6 -27    5.78    0.87   0
   4  -4 -25   33.16    1.06   0
   4   1 -14    2.16    0.59   0
   5  -3 -24    0.43    0.75   0
   6  -3 -24    1.11    0.78   0
   7   1 -14   12.34    0.59   0
   8  -5 -26    1.24    0.85   0
   8  -4 -25    9.60    1.03   0
   8  -2 -22    1.75    0.86   0
   8  -1 -20    5.03    0.82   0
  10  -4 -24  269.65    2.36   0
  -5  -3  -9    1.00    0.34   0
  -4  -4 -17   32.29    0.76   0
  -3  -6 -22   16.71    0.85   0
  -3  -3 -17    0.62    0.60   0
  -3  -2 -14  107.01    0.96   0
  -2  -1 -13    1.23    0.50   0
  -1  -8 -26   15.11    0.98   0
  -1  -4 -22   96.45    1.27   0
   0  -4 -23    9.76    0.79   0
   1  -6 -26   15.31    0.91   0
   1  -5 -25    1.51    0.77   0
   1  -4 -24    1.09    0.85   0
   3  -6 -27    0.63    0.81   0
   3  -4 -25    6.04    0.82   0
   3  -2 -22    5.68    0.72   0
   3  -1 -20    1.30    0.64   0
   7  -3 -24    0.78    0.77   0
   7   0 -18  228.48    1.69   0
   8   1 -14    0.42    0.58   0
   9   0 -17   -0.42    0.68   0
  10  -2 -21    5.44    0.78   0
  10  -1 -19    1.23    0.77   0
  11  -3 -22    3.76    0.90   0
  -3  -5 -21    4.35    0.72   0
  -2  -4 -21   32.43    0.86   0
  -1  -1 -16    0.51    0.60   0
  -1   0 -11   -0.02    0.45   0
   0  -8 -27   18.31    0.95   0
   0   0 -14    0.06    0.48   0
   1  -7 -27    1.46    0.80   0
   1  -2 -21    0.73    0.66   0
   2  -5 -26    6.12    0.94   0
   3  -3 -24    1.21    0.84   0
   3   1 -14   26.65    0.71   0
   5  -2 -23    2.38    0.86   0
   5  -1 -21    2.04    0.70   0
   5   1 -15    0.27    0.53   0
   6  -2 -23    7.59    0.93   0
   6  -1 -21    1.44    0.70   0
   6   1 -15   13.91    0.62   0
   7  -1 -21    1.51    0.82   0
   7   1 -15   20.08    0.73   0
   8  -3 -24    0.13    0.79   0
   8   0 -18    0.71    0.71   0
   9  -4 -25    1.98    0.83   0
   9  -1 -20    0.50    0.77   0
   9   1 -13    0.54    0.54   0
  10  -3 -23    3.26    0.80   0
  -4  -3 -15    1.01    0.52   0
  -4  -2 -10    2.74    0.35   0
  -3  -1  -8    1.80    0.30   0
  -1  -6 -25    1.79    0.85   0
  -1  -3 -21    0.89    0.74   0
   0  -3 -22   12.31    0.77   0
   1  -3 -23    4.44    0.73   0
   1   0 -16    1.24    0.52   0
   2  -6 -27    4.16    0.85   0
   2  -4 -25    2.44    0.78   0
   2  -2 -22    0.41    0.66   0
   2   1 -13    0.96    0.44   0
   4  -5 -27   -0.48    0.93   0
   4  -2 -23   18.71    0.87   0
   4  -1 -21    8.10    0.73   0
   4   1 -15   24.39    0.69   0
   5  -4 -26    0.38    0.79   0
   6  -5 -27   -0.90    0.81   0
   6  -4 -26    1.15    0.81   0
   6   0 -19    2.93    0.76   0
   7  -4 -26    2.36    0.96   0
   7  -2 -23    1.25    0.75   0
   9  -3 -24    0.20    0.91   0
  -3  -3 -18   33.50    0.83   0
  -2  -7 -25   -0.37    0.83   0
  -2  -6 -24  656.59    3.10   0
  -2  -5 -23    1.06    0.78   0
  -2  -1 -14   62.24    0.78   0
  -1  -7 -26   13.27    0.97   0
  -1  -5 -24    0.75    0.72   0
  -1   0 -12    1.88    0.50   0
   0  -6 -26    1.98    0.76   0
   0  -5 -25   -0.11    0.73   0
   0  -1 -18    6.16    0.62   0
   2  -3 -24    7.95    0.91   0
   3  -1 -21    0.78    0.76   0
   4  -4 -26    2.59    0.81   0
   5  -3 -25   -0.31    0.75   0
   5   0 -19   -0.14    0.63   0
   5   2  -8    2.15    0.37   0
   6   1 -16   63.46    0.99   0
   7   0 -19   -0.50    0.64   0
   8  -2 -23    3.59    0.78   0
   8  -1 -21    9.75    0.78   0
   8   1 -15    4.01    0.63   0
   9   0 -18   17.96    0.84   0
   9   1 -14   41.70    0.82   0
  10   0 -17   10.31    0.77   0
  -4  -4 -18    2.08    0.61   0
  -4  -2 -11    3.95    0.39   0
  -1  -4 -23    5.79    0.73   0
   0  -7 -27    0.67    0.77   0
   0  -4 -24 1115.96    4.02   0
   0   0 -15    0.18    0.51   0
   1  -6 -27    2.80    0.92   0
   1  -5 -26    6.71    0.83   0
   1  -4 -25    1.31    0.86   0
   2   1 -14   58.72    0.83   0
   3  -6 -28    0.98    0.95   0
   3  -5 -27    1.02    0.81   0
   3  -4 -26   -0.52    0.78   0
   3  -2 -23    4.97    0.74   0
   3   1 -15    4.77    0.55   0
   5   1 -16    1.54    0.56   0
   5   2  -6  163.58    0.77   0
   6  -1 -22   18.39    0.96   0
   6   2  -9    9.02    0.44   0
   7  -3 -25    0.74    0.79   0
   7   1 -16    0.18    0.55   0
   7   2  -9   14.44    0.51   0
   7   2  -8    3.17    0.36   0
   7   2  -7    4.97    0.35   0
   8  -4 -26    0.27    0.83   0
   8   0 -19    2.87    0.76   0
  10  -1 -20    7.83    0.76   0
  11  -3 -23    1.10    0.90   0
  -4  -3 -16    3.50    0.57   0
  -3  -5 -22    5.50    0.76   0
  -2  -4 -22    1.33    0.65   0
  -2  -1 -15    8.88    0.61   0
  -1  -1 -17   -0.92    0.54   0
  -1   0 -13    0.27    0.52   0
   0  -3 -23    0.22    0.79   0
   0  -2 -21   11.78    0.74   0
   1  -7 -28   -0.37    0.91   0
   1  -2 -22    8.77    0.75   0
   1   0 -17   -0.67    0.53   0
   3  -3 -25    0.96    0.86   0
   4  -1 -22   24.90    0.97   0
   4   1 -16    1.18    0.56   0
   4   2  -8  413.19    1.34   0
   5  -2 -24    1.72    0.76   0
   5  -1 -22   10.49    0.79   0
   6  -2 -24  751.94    3.50   0
   6   2 -10    2.08    0.38   0
   6   2  -5    7.55    0.27   0
   7  -1 -22    8.84    0.80   0
   7   2 -10   17.50    0.53   0
   7   2  -6    2.83    0.29   0
   8  -3 -25    0.75    0.81   0
   9  -2 -23    0.61    0.76   0
   9  -1 -21    0.13    0.70   0
  -5  -3 -12    1.48    0.43   0
  -4  -2 -12  773.20    2.01   0
  -3  -2 -16    1.41    0.58   0
  -1  -3 -22    1.82    0.67   0
   0   0 -16  467.32    2.01   0
   1  -3 -24    0.04    0.72   0
   2  -6 -28    8.69    0.89   0
   2  -5 -27    3.55    0.83   0
   2  -4 -26   -1.16    0.76   0
   2  -2 -23    2.97    0.71   0
   2  -1 -21    1.67    0.65   0
   3   1 -16    0.70    0.61   0
   4  -2 -24  402.50    2.55   0
   4   2 -10    3.67    0.46   0
   5  -4 -27   -0.20    0.91   0
   5   0 -20    0.39    0.66   0
   5   1 -17    4.20    0.71   0
   5   2 -11   19.99    0.58   0
   6  -4 -27    3.48    0.84   0
   6   0 -20  690.18    2.95   0
   6   2 -11   15.87    0.56   0
   7  -2 -24   -0.07    0.76   0
   7   0 -20    1.35    0.77   0
   8  -1 -22    9.67    0.90   0
   9  -3 -25    3.41    0.95   0
   9   0 -19   -0.02    0.73   0
  10   0 -18   -0.47    0.71   0
  -3  -4 -21    4.67    0.73   0
  -2  -6 -25   22.93    1.00   0
  -2  -3 -21    2.04    0.72   0
  -1  -6 -26   16.62    0.88   0
  -1  -5 -25    0.78    0.72   0
  -1   0 -14   56.19    0.81   0
   0  -6 -27    4.56    0.91   0
   0   1  -8    1.85    0.33   0
   2  -3 -25    2.71    0.88   0
   2   1 -15    8.54    0.54   0
   3  -2 -24    1.46    0.84   0
   4  -5 -28   -0.13    0.81   0
   4  -4 -27    5.27    0.84   0
   4   1 -17    8.53    0.64   0
   4   2 -11    3.92    0.49   0
   5  -3 -26    2.09    0.80   0
   5   2 -12    5.52    0.53   0
   6  -3 -26    1.89    0.81   0
   6   2 -12  696.51    2.17   0
   7  -4 -27    0.73    0.81   0
   7  -3 -26    5.09    0.96   0
   7   2 -11    3.07    0.48   0
   8  -2 -24  323.37    2.40   0
   8   0 -20  169.70    1.64   0
   8   2 -10    4.37    0.49   0
   8   2  -9   10.36    0.45   0
  10  -1 -21    3.40    0.83   0
  -4  -2 -13    3.72    0.46   0
  -3  -1 -12    1.14    0.39   0
  -2  -5 -24    8.08    0.76   0
  -2  -1 -16    5.39    0.61   0
  -1  -7 -27    2.80    0.77   0
  -1  -4 -24    1.69    0.71   0
  -1  -1 -18   25.04    0.73   0
   0  -7 -28    0.66    0.90   0
   0  -4 -25   14.86    0.87   0
   0  -2 -22    1.07    0.77   0
   0   1  -9   -0.34    0.32   0
   1  -5 -27    3.98    0.93   0
   1  -2 -23    7.39    0.86   0
   1   0 -18   23.34    0.73   0
   3  -5 -28    0.09    0.80   0
   3  -4 -27    1.30    0.93   0
   3   0 -20   -0.58    0.61   0
   4  -3 -26    0.05    0.78   0
   5  -1 -23    0.78    0.72   0
   6  -1 -23    7.62    0.80   0
   7  -1 -23    1.78    0.86   0
   7   2 -12    0.36    0.50   0
   8   2 -11   15.84    0.60   0
   9  -2 -24    0.25    0.88   0
   9  -1 -22    1.57    0.83   0
  11  -3 -24    0.18    0.80   0
  -5  -3 -13   11.20    0.48   0
  -4  -3 -17    9.91    0.56   0
  -3  -5 -23    2.14    0.75   0
  -3  -2 -17   36.73    0.74   0
  -2  -4 -23   20.59    0.83   0
  -2   0  -8  160.40    0.80   0
  -1  -2 -21    0.31    0.71   0
   0  -3 -24    0.67    0.82   0
   0   0 -17    0.53    0.55   0
   1  -6 -28    1.39    0.80   0
   1  -4 -26   15.08    0.91   0
   1  -1 -21    1.34    0.64   0
   1   1 -14   33.44    0.65   0
   2  -2 -24  744.64    3.35   0
   2  -1 -22    1.76    0.67   0
   2   1 -16    5.81    0.55   0
   3   1 -17    0.52    0.55   0
   4  -1 -23    2.67    0.72   0
   4   2 -12  754.49    2.18   0
   5   0 -21   -0.01    0.67   0
   6  -2 -25   20.70    0.95   0
   6   0 -21    6.75    0.74   0
   6   2 -13   10.49    0.53   0
   7  -2 -25    3.12    0.92   0
   7   0 -21    0.93    0.78   0
   7   1 -18   29.83    0.88   0
   8  -3 -26    0.10    0.81   0
   9   0 -20   -0.74    0.76   0
  10   0 -19   -1.08    0.72   0
  -4  -2 -14    3.60    0.50   0
  -3  -1 -13    3.14    0.43   0
  -1  -3 -23    3.00    0.69   0
  -1   0 -15    0.01    0.49   0
   1  -3 -25    0.90    0.73   0
   2  -4 -27    0.21    0.78   0
   2   0 -20  324.78    2.00   0
   3   2 -11    0.43    0.40   0
   4  -2 -25    2.61    0.76   0
   4   0 -21   -0.70    0.64   0
   4   2 -13    3.99    0.56   0
   5  -4 -28    2.43    0.93   0
   7   2 -13    2.77    0.48   0
   8  -2 -25    3.91    0.92   0
   8  -1 -23    6.53    0.79   0
   8   2 -12  442.67    1.79   0
   9  -3 -26    0.88    0.93   0
   9   1 -17    4.69    0.68   0
  -5  -3 -14   10.88    0.51   0
  -3  -4 -22   67.91    1.13   0
  -2  -3 -22    3.20    0.75   0
  -2  -1 -17    4.19    0.55   0
  -1  -6 -27    2.21    0.85   0
  -1  -5 -26    6.83    0.88   0
   1   1 -15    3.14    0.49   0
   3  -2 -25    1.33    0.73   0
   3   0 -21    0.03    0.73   0
   3   2 -12    2.06    0.51   0
   4  -4 -28   13.40    0.93   0
   5  -3 -27    1.03    0.78   0
   5   2 -14  365.59    1.70   0
   6  -3 -27   -0.28    0.79   0
   6   1 -19    2.68    0.72   0
   6   2 -14    0.70    0.49   0
   7   2 -14   46.91    0.81   0
   8   0 -21    9.57    0.76   0
   8   1 -18    8.09    0.66   0
   8   2 -13    7.48    0.56   0
   9  -1 -23    0.65    0.83   0
  10  -2 -24  506.86    2.96   0
  10  -1 -22    0.86    0.72   0
  -4  -3 -18   28.96    0.76   0
  -3  -2 -18   96.78    1.05   0
  -2  -6 -26    1.21    0.72   0
  -1  -7 -28    0.02    0.86   0
  -1  -4 -25    0.14    0.72   0
  -1   0 -16    0.31    0.52   0
   0  -6 -28  115.45    1.57   0
   0  -4 -26    0.22    0.73   0
   0  -2 -23   18.37    0.82   0
   0  -1 -21   -0.41    0.72   0
   0   0 -18    1.05    0.57   0
   0   1 -13    0.03    0.44   0
   1  -5 -28    0.44    0.88   0
   1  -2 -24    0.98    0.71   0
   1  -1 -22    7.46    0.72   0
   2  -1 -23    2.79    0.79   0
   2   1 -17    3.02    0.55   0
   3  -4 -28   -0.79    0.90   0
   4  -3 -27    0.79    0.78   0
   4  -1 -24    3.24    0.85   0
   4   2 -14    2.45    0.50   0
   5  -1 -24    1.68    0.74   0
   5   0 -22   -0.57    0.79   0
   5   1 -19    0.32    0.62   0
   6  -1 -24    3.42    0.77   0
   6   0 -22    3.59    0.72   0
   6   2 -15    0.45    0.59   0
   7  -3 -27    0.60    0.79   0
   7  -1 -24    1.27    0.75   0
   7   1 -19    4.30    0.74   0
   9  -2 -25    1.18    0.90   0
   9   0 -21    0.15    0.78   0
  10   0 -20  124.15    1.46   0
  -4  -2 -15    5.08    0.47   0
  -3  -5 -24   -0.17    0.75   0
  -2  -4 -24  363.71    2.27   0
  -2   0 -13    0.82    0.49   0
  -1  -3 -24    0.19    0.79   0
  -1  -2 -22    9.13    0.71   0
   0  -3 -25    0.86    0.83   0
   1  -4 -27    0.02    0.76   0
   1   1 -16   -0.27    0.50   0
   2  -2 -25   -0.23    0.71   0
   2   2 -10    0.85    0.43   0
   3  -3 -27    2.99    0.80   0
   3   2 -13    3.11    0.48   0
   4  -2 -26   -0.25    0.87   0
   4   0 -22    1.10    0.67   0
   5  -2 -26   23.77    0.98   0
   5   2 -15    7.21    0.55   0
   6  -2 -26    0.92    0.78   0
   7  -2 -26   25.79    1.02   0
   7   0 -22    2.62    0.71   0
   7   2 -15    0.76    0.59   0
   8  -1 -24    5.06    0.90   0
   8   1 -19    2.30    0.72   0
   8   2 -14    5.30    0.58   0
   9   1 -18   23.55    0.84   0
  -5  -3 -15    1.87    0.48   0
  -3  -3 -21    0.78    0.58   0
  -3  -1 -15    5.76    0.49   0
  -2  -1 -18    9.75    0.61   0
  -1   0 -17    0.89    0.61   0
   0   1 -14   13.07    0.54   0
   1  -3 -26   16.05    0.88   0
   2  -4 -28   29.58    1.13   0
   2   0 -21    2.49    0.64   0
   2   1 -18    8.98    0.62   0
   2   2 -11    0.81    0.40   0
   3  -1 -24   -0.65    0.69   0
   3   0 -22   45.20    1.04   0
   3   2 -14   99.44    0.95   0
   4   2 -15    5.14    0.54   0
   5   1 -20    0.70    0.73   0
   6   1 -20    1.98    0.75   0
   8  -2 -26    1.63    0.90   0
   8   0 -22    5.11    0.73   0
  -4  -4 -21   -0.64    0.56   0
  -4  -3 -19    5.55    0.65   0
  -4  -2 -16  792.93    2.41   0
  -3  -4 -23    7.11    0.68   0
  -3  -2 -19    3.53    0.57   0
  -2  -3 -23    2.26    0.65   0
  -2  -2 -21    0.48    0.60   0
  -2   0 -14    0.43    0.44   0
  -1  -5 -27    1.81    0.84   0
   0  -2 -24  550.61    2.80   0
   0  -1 -22   15.84    0.84   0
   0   1 -15   -0.39    0.55   0
   1  -1 -23    0.03    0.77   0
   1   1 -17   -0.29    0.52   0
   2  -3 -27    1.58    0.77   0
   2   2 -12 2077.95    3.45   0
   3  -2 -26   39.62    1.07   0
   4   1 -20    7.33    0.76   0
   5  -3 -28   -0.16    0.76   0
   5  -1 -25    0.63    0.83   0
   5   0 -23   -0.82    0.78   0
   5   2 -16    2.72    0.54   0
   6  -3 -28    1.71    0.80   0
   6  -1 -25    2.18    0.75   0
   6   0 -23    2.91    0.83   0
   6   2 -16   31.55    0.74   0
   7   1 -20    0.77    0.63   0
   7   2 -16    0.52    0.61   0
   8   2 -15    9.34    0.63   0
   9  -1 -24    0.27    0.73   0
   9   1 -19    3.46    0.71   0
  10  -2 -25    1.95    0.78   0
  -3  -1 -16    1.33    0.55   0
  -2  -5 -26    5.05    0.74   0
  -2  -1 -19    1.35    0.66   0
  -1  -6 -28    0.17    0.73   0
  -1  -4 -26   13.01    0.82   0
  -1  -2 -23    6.91    0.80   0
   0  -5 -28    0.38    0.74   0
   0  -4 -27    5.74    0.78   0
   1  -2 -25    8.30    0.78   0
   1   0 -21   -0.07    0.68   0
   2  -1 -24    1.56    0.68   0
   2   2 -13   13.45    0.51   0
   3   2 -15    6.70    0.54   0
   4  -3 -28    1.45    0.78   0
   4  -1 -25    2.92    0.73   0
   4   0 -23    1.35    0.78   0
   4   2 -16  768.58    2.55   0
   6  -2 -27    0.01    0.87   0
   7  -1 -25    1.37    0.75   0
   7   0 -23    0.14    0.70   0
   8   1 -20    3.52    0.74   0
   9  -2 -26    1.64    0.78   0
   9   0 -22    1.49    0.69   0
  -4  -2 -17   18.35    0.66   0
  -3  -3 -22   30.18    0.89   0
  -2  -4 -25    1.62    0.69   0
  -1  -3 -25    0.86    0.80   0
  -1  -1 -21    0.44    0.60   0
  -1   0 -18   21.22    0.69   0
  -1   1 -11    1.26    0.39   0
  -1   1  -9    1.44    0.33   0
   0  -3 -26   29.24    0.97   0
   0   1 -16    1.13    0.58   0
   1  -5 -29    0.82    0.77   0
   1  -4 -28    1.59    0.77   0
   1   1 -18   24.28    0.77   0
   2  -2 -26    1.20    0.73   0
   2   0 -22    1.19    0.63   0
   2   2 -14    3.03    0.53   0
   2   2  -6    0.62    0.23   0
   3  -4 -29    0.93    0.77   0
   3  -3 -28    1.45    0.77   0
   3  -1 -25    0.64    0.81   0
   3   1 -20    0.07    0.59   0
   5  -2 -27    0.70    0.77   0
   5   1 -21    1.29    0.74   0
   5   2 -17   13.30    0.66   0
   6   1 -21    1.08    0.75   0
   7  -2 -27    0.92    0.78   0
   8  -1 -25   11.26    0.84   0
   8   0 -23   13.08    0.82   0
  10  -1 -24    2.17    0.85   0
  -3  -1 -17    0.66    0.56   0
  -2  -3 -24    6.73    0.80   0
  -2  -2 -22   -0.46    0.59   0
  -1   1 -12   -0.26    0.41   0
  -1   1  -8    1.56    0.30   0
   1  -3 -27   -0.61    0.72   0
   2  -4 -29    2.68    0.90   0
   3   0 -23    0.88    0.65   0
   3   2 -16    1.43    0.52   0
   4   1 -21    6.60    0.68   0
   4   2 -17   17.97    0.66   0
   7   1 -21    0.39    0.64   0
   8  -2 -27    4.41    0.81   0
   9  -1 -25    0.92    0.84   0
   9   1 -20    0.52    0.71   0
  10   0 -22    2.59    0.79   0
  -5  -2 -11   17.54    0.44   0
  -4  -1 -10    1.38    0.33   0
  -3  -4 -24    1.31    0.64   0
  -2   0 -16 1727.20    3.53   0
  -1   1 -13   -0.07    0.42   0
   0  -2 -25   10.80    0.77   0
   0  -1 -23   -0.22    0.63   0
   0   1 -17    0.71    0.59   0
   1  -2 -26   76.21    1.33   0
   1  -1 -24    0.07    0.67   0
   1   0 -22   64.60    1.10   0
   2  -3 -28    0.18    0.74   0
   2  -1 -25    2.52    0.81   0
   2   2 -15   39.27    0.70   0
   3  -2 -27    1.05    0.75   0
   4   0 -24  957.06    3.67   0
   5  -1 -26   23.85    0.94   0
   5   0 -24    0.87    0.70   0
   6  -1 -26    5.46    0.78   0
   6   0 -24  494.51    2.72   0
   7  -1 -26   31.82    1.11   0
   7   0 -24    0.73    0.71   0
   7   2 -18   64.29    1.01   0
   8   1 -21    7.87    0.70   0
   9   0 -23    0.03    0.67   0
  -5  -2 -12    4.43    0.38   0
  -4  -2 -18    1.21    0.56   0
  -4  -1 -12    5.87    0.42   0
  -2  -5 -27    1.83    0.80   0
  -1  -5 -28   -0.42    0.68   0
  -1  -4 -27    0.09    0.69   0
  -1  -2 -24    0.37    0.65   0
  -1  -1 -22    7.60    0.66   0
  -1   1 -14   31.65    0.62   0
  -1   1  -7    0.53    0.26   0
   0  -5 -29    0.49    0.73   0
   0   0 -21   -0.21    0.69   0
   1   2 -13    4.06    0.42   0
   2  -2 -27    4.59    0.86   0
   2   0 -23    5.64    0.67   0
   2   2 -16  231.44    1.43   0
   3   1 -21    0.99    0.60   0
   3   2 -17   34.64    0.74   0
   4  -3 -29    1.92    0.76   0
   4  -1 -26    4.08    0.74   0
   5  -2 -28    2.43    0.88   0
   5   1 -22    9.77    0.81   0
   6  -2 -28    4.08    0.89   0
   6   1 -22   15.69    0.78   0
   8  -1 -26    4.92    0.89   0
   8   0 -24  630.89    3.11   0
  -5  -2 -13    4.81    0.41   0
  -4  -3 -21    1.54    0.62   0
  -4  -1 -13    7.22    0.41   0
  -3  -3 -23    0.06    0.59   0
  -3  -2 -21    3.29    0.57   0
  -3  -1 -18    0.66    0.50   0
  -3   0 -11   -0.33    0.38   0
  -2  -4 -26    0.81    0.66   0
  -2  -2 -23    1.77    0.71   0
  -2   0 -17    0.05    0.49   0
  -1  -3 -26   12.69    0.79   0
  -1   1 -15    2.96    0.55   0
   0  -3 -27   -0.53    0.69   0
   1  -4 -29   15.63    0.89   0
   1   2 -14  229.84    1.27   0
   3  -3 -29    0.61    0.86   0
   3  -1 -26   42.51    1.05   0
   3   0 -24    0.63    0.66   0
   4   1 -22   21.83    0.80   0
   5   2 -19   16.09    0.77   0
   6   2 -19    6.31    0.71   0
   7   1 -22    8.07    0.71   0
   8   2 -18    0.93    0.54   0
   9   1 -21    1.00    0.71   0
   9   2 -17   14.37    0.70   0
  10   0 -23    2.84    0.79   0
  -5  -2 -14  333.30    1.40   0
  -4  -1 -14    1.63    0.44   0
  -3  -4 -25    5.83    0.77   0
  -3   0 -13    0.30    0.44   0
  -3   0 -12    1.98    0.37   0
  -3   0  -9    0.04    0.31   0
  -2  -3 -25    1.96    0.75   0
  -2  -1 -21    1.12    0.66   0
   0  -1 -24    0.60    0.65   0
   0   1 -18    5.54    0.56   0
   1  -3 -28    0.30    0.72   0
   1  -1 -25    1.04    0.67   0
   1   0 -23    0.12    0.72   0
   2   2 -17   13.28    0.59   0
   3  -2 -28   -0.47    0.82   0
   3   1 -22    2.11    0.70   0
   5  -1 -27    1.43    0.84   0
   5   0 -25    0.27    0.67   0
   5   3 -12    0.39    0.45   0
   5   3 -11   14.50    0.50   0
   5   3 -10    9.79    0.45   0
   6  -1 -27    1.58    0.84   0
   6   0 -25    5.25    0.73   0
   6   3 -12    0.74    0.45   0
   6   3 -11    5.27    0.44   0
   6   3 -10    7.75    0.42   0
   7   0 -25   -0.30    0.77   0
   7   2 -19    5.75    0.61   0
   8   1 -22    8.55    0.71   0
   9  -1 -26   26.11    0.95   0
   9   0 -24    0.51    0.77   0
  -4  -2 -19   11.94    0.58   0
  -3  -1 -19    3.51    0.60   0
  -2   0 -18    1.57    0.50   0
  -1  -2 -25    7.41    0.71   0
  -1  -1 -23    0.09    0.59   0
  -1   1 -16    0.13    0.48   0
   0  -2 -26    0.57    0.68   0
   0   0 -22    0.61    0.59   0
   1  -2 -27    1.94    0.71   0
   2  -3 -29    0.03    0.71   0
   2  -1 -26   18.80    0.85   0
   2   0 -24  514.17    2.62   0
   4  -1 -27    1.38    0.71   0
   4   0 -25    3.21    0.69   0
   4   3 -11   55.05    0.67   0
   5   1 -23    0.91    0.64   0
   5   3 -13    9.53    0.53   0
   5   3  -9    1.68    0.36   0
   6   1 -23    7.56    0.71   0
   6   3 -13    1.39    0.42   0
   7  -1 -27    1.53    0.73   0
   7   1 -23    0.48    0.74   0
   7   3 -13    0.36    0.46   0
   7   3 -12   -0.03    0.44   0
   7   3 -11    0.03    0.41   0
   7   3 -10   13.06    0.45   0
   7   3  -9    0.81    0.37   0
   8   0 -25    9.52    0.85   0
   8   2 -19    2.13    0.63   0
   9   2 -18  189.92    1.49   0
  -5  -2 -15    5.52    0.46   0
  -4  -3 -22   14.97    0.72   0
  -3  -3 -24   -0.10    0.69   0
  -3  -2 -22    5.16    0.66   0
  -3   0 -14  487.01    1.69   0
  -2  -4 -27   -0.02    0.73   0
  -2  -2 -24  642.72    2.80   0
  -1  -5 -29    1.50    0.70   0
  -1  -4 -28    1.06    0.68   0
   0  -4 -29   11.52    0.81   0
   2  -2 -28    0.88    0.82   0
   2   2 -18    1.35    0.51   0
   3  -1 -27    1.43    0.79   0
   4   1 -23    2.11    0.64   0
   4   2 -20  289.49    1.81   0
   4   3 -13   10.25    0.53   0
   4   3 -12    1.27    0.39   0
   4   3 -10   46.83    0.57   0
   5   2 -20   -0.11    0.55   0
   5   3 -14    9.02    0.49   0
   5   3  -8    1.38    0.32   0
   6   2 -20  235.50    1.66   0
   6   3 -14    1.70    0.43   0
   7   2 -20    0.47    0.64   0
   7   3 -14    6.49    0.52   0
   8  -1 -27    0.88    0.71   0
   9   1 -22    2.72    0.64   0
  -4  -1 -16    1.84    0.50   0
  -3   0 -15   -0.57    0.40   0
  -2  -1 -22    1.75    0.57   0
  -1  -3 -27    1.05    0.65   0
  -1   0 -21    1.07    0.56   0
  -1   1 -17    0.64    0.49   0
   0  -3 -28   -0.04    0.67   0
   0  -1 -25   -1.56    0.69   0
   0   2 -13    6.01    0.47   0
   1  -3 -29    0.85    0.82   0
   1  -1 -26   34.57    1.02   0
   1   1 -21    1.13    0.56   0
   3   1 -23    2.00    0.70   0
   4  -2 -29    0.39    0.69   0
   4   3 -14   26.50    0.59   0
   4   3  -9    0.84    0.31   0
   5   0 -26   60.91    1.21   0
   5   3 -15    1.33    0.45   0
   6   0 -26    0.57    0.67   0
   6   3 -15    8.05    0.50   0
   7   3 -15   29.83    0.68   0
   7   3  -8   -0.28    0.28   0
   8   1 -23    4.78    0.67   0
   8   2 -20  228.31    1.66   0
   8   3 -13    6.47    0.48   0
   8   3 -12    2.85    0.43   0
   8   3 -11   28.99    0.55   0
   9   0 -25    0.46    0.77   0
   9   2 -19    1.57    0.62   0
  -5  -2 -16    1.73    0.46   0
  -3  -4 -26    0.23    0.70   0
  -3   0 -16    0.16    0.47   0
  -2  -3 -26    6.81    0.68   0
  -2   1 -13    1.01    0.44   0
  -2   1 -12    1.08    0.36   0
  -1  -1 -24    0.35    0.59   0
   0  -2 -27    0.10    0.75   0
   0   0 -23   -0.12    0.59   0
   0   2 -14   -0.46    0.44   0
   1   0 -24    0.77    0.62   0
   1   2 -17    8.97    0.53   0
   2  -1 -27    0.24    0.77   0
   2   0 -25    2.84    0.64   0
   3  -2 -29    1.10    0.70   0
   3   2 -20    0.94    0.54   0
   3   3 -13    0.25    0.46   0
   3   3 -12    0.88    0.38   0
   4   0 -26    0.01    0.64   0
   4   3 -15   -0.28    0.44   0
   5  -1 -28    0.07    0.68   0
   5   1 -24    0.54    0.64   0
   5   2 -21   16.79    0.71   0
   5   3 -16    0.23    0.53   0
   5   3  -7   -0.23    0.30   0
   6  -1 -28    1.60    0.70   0
   6   1 -24    2.16    0.65   0
   6   2 -21    3.72    0.61   0
   6   3 -16    1.15    0.54   0
   6   3  -7    2.87    0.26   0
   7   0 -26    1.97    0.69   0
   7   1 -24    0.18    0.72   0
   7   2 -21    2.81    0.67   0
   8   3 -14    2.53    0.48   0
  -4  -1 -17    6.91    0.53   0
  -3  -2 -23    4.07    0.66   0
  -3   0  -7    0.25    0.20   0
  -2   1 -14   49.38    0.69   0
  -1   0 -22   58.71    0.99   0
  -1   1 -18   21.43    0.63   0
   0   2 -15    2.59    0.49   0
   1  -2 -28    0.37    0.67   0
   1   1 -22    6.20    0.68   0
   1   2 -18   32.75    0.75   0
   2   1 -23    2.97    0.68   0
   3   3 -14   69.26    0.77   0
   4  -1 -28    3.04    0.70   0
   4   1 -24    3.15    0.64   0
   4   2 -21   17.74    0.70   0
   4   3 -16    1.97    0.54   0
   8   0 -26    1.72    0.67   0
   8   3 -15   58.44    0.81   0
   9   1 -23   -0.25    0.60   0
   9   2 -20   -0.20    0.61   0
  -4  -3 -23    8.77    0.59   0
  -3  -3 -25    1.19    0.58   0
  -2  -2 -25   -0.62    0.58   0
  -2  -1 -23    3.07    0.58   0
  -1  -4 -29   12.56    0.76   0
   2  -2 -29    2.18    0.69   0
   3  -1 -28    0.20    0.65   0
   3   1 -24    0.29    0.59   0
   3   3 -15    6.29    0.47   0
   8   1 -24    3.85    0.65   0
   8   2 -21    5.79    0.59   0
  -1  -1  -7    0.34    0.28   0
   0  -2 -14    0.56    0.50   0
   1  -9 -22    3.58    0.74   0
   1  -2 -16    1.60    0.54   0
   2 -12 -23   12.30    0.98   0
   2  -9 -23    1.77    0.86   0
   2  -5 -21    9.77    0.76   0
   2  -4 -20  357.75    2.17   0
   3 -10 -24    2.47    0.91   0
   3  -9 -24    0.18    0.76   0
   3  -5 -22    3.94    0.72   0
   3  -4 -21    5.38    0.80   0
   3  -3 -20   -0.71    0.64   0
   3  -1 -17    0.66    0.57   0
   4  -7 -24    1.34    0.78   0
   4  -4 -22    3.15    0.72   0
   4   0 -16  704.50    2.51   0
   5  -8 -25    5.37    0.85   0
   5  -6 -24    0.71    0.79   0
   5   0 -17   -0.04    0.58   0
   6  -4 -23   21.57    0.95   0
   6  -3 -22    3.20    0.87   0
   7   0 -18  234.37    1.73   0
   7   1 -16   -0.28    0.54   0
   7   2 -13    2.63    0.53   0
   8  -6 -25   18.83    1.00   0
   8  -1 -20    4.96    0.82   0
  -3  -6 -12    0.79    0.49   0
  -2  -7 -16    1.36    0.63   0
  -2  -6 -15    1.14    0.60   0
  -2  -5 -14   92.64    0.95   0
  -2  -3 -10    4.62    0.40   0
  -1  -9 -19    8.87    0.69   0
  -1  -7 -18  123.56    1.33   0
  -1  -4 -15   10.44    0.59   0
   0  -6 -19    9.90    0.71   0
   0  -4 -17    5.82    0.62   0
   1 -11 -22    1.52    0.73   0
   1 -10 -22    2.85    0.73   0
   1  -7 -21   -0.25    0.67   0
   2 -11 -23   -0.48    0.73   0
   2 -10 -23   66.65    1.25   0
   2   0 -13    1.89    0.47   0
   3  -7 -23    1.52    0.75   0
   5  -9 -25    0.51    0.79   0
   5  -2 -20    0.31    0.77   0
   5   2 -11   17.72    0.54   0
   6   2 -12  720.97    2.15   0
   7  -5 -24    0.05    0.79   0
   7  -2 -21    4.05    0.85   0
   9  -1 -20    0.89    0.69   0
  10  -1 -20    8.08    0.76   0
  -3  -7 -13   -0.55    0.51   0
  -2  -4 -12 1024.46    2.51   0
  -1  -5 -16    1.93    0.63   0
  -1  -3 -13    4.88    0.50   0
   0  -8 -20   52.84    1.03   0
   1  -3 -17    3.92    0.60   0
   2  -7 -22    1.86    0.71   0
   2  -2 -17   14.95    0.66   0
   2  -1 -15    8.06    0.62   0
   4  -8 -24  463.96    2.87   0
   4  -6 -23   20.45    0.91   0
   4  -2 -19   14.10    0.81   0
   4   1 -13    7.61    0.51   0
   5  -5 -23    1.24    0.74   0
   5  -3 -21    9.21    0.87   0
   5   1 -14   44.26    0.79   0
   6  -8 -25   30.65    1.09   0
   6  -6 -24  584.61    3.26   0
   6  -1 -19    2.03    0.65   0
   6   1 -15   13.11    0.60   0
   7  -7 -25    0.01    0.80   0
   7  -4 -23    1.39    0.77   0
   7  -3 -22    4.14    0.77   0
   8  -5 -24    4.22    0.85   0
   8  -2 -21    7.66    0.88   0
   8   0 -18    1.10    0.61   0
   8   2 -13    5.88    0.55   0
   9  -5 -24    0.81    0.95   0
   9   0 -18   18.24    0.84   0
  10  -5 -24   -0.54    0.82   0
  10  -2 -21    6.61    0.89   0
  11  -4 -23    1.37    0.93   0
  11  -3 -22    3.27    0.91   0
   0  -9 -20   -0.11    0.74   0
   0  -3 -15    0.14    0.60   0
   1  -8 -21   17.71    0.92   0
   1  -6 -20    1.31    0.65   0
   2  -6 -21   12.16    0.87   0
   3  -8 -23    6.96    0.80   0
   3  -6 -22   17.00    0.85   0
   3   0 -14  551.09    2.05   0
   3   1 -11   11.39    0.52   0
   4  -9 -24   -0.14    0.78   0
   4  -5 -22    1.07    0.81   0
   5  -7 -24    0.37    0.78   0
   5  -4 -22    2.70    0.73   0
   9  -4 -23    1.29    0.90   0
   9  -3 -22    2.83    0.89   0
   9  -2 -21    0.81    0.72   0
  10  -4 -23    4.04    0.83   0
  10  -3 -22    1.62    0.88   0
  -2  -3  -9   21.05    0.49   0
  -1  -8 -18   34.05    0.84   0
   0 -10 -20  126.63    1.49   0
   0  -7 -19   -0.22    0.62   0
   0  -2 -13    7.37    0.52   0
   1  -5 -19    2.78    0.65   0
   1  -2 -15   31.27    0.69   0
   2  -8 -22    2.52    0.73   0
   2  -5 -20   -0.15    0.74   0
   3  -9 -23    0.59    0.86   0
   3  -5 -21    2.36    0.78   0
   3  -3 -19    1.68    0.73   0
   3  -1 -16    0.34    0.54   0
   4 -10 -24  230.07    2.11   0
   4  -4 -21   -0.61    0.65   0
   4  -3 -20    1.23    0.65   0
   4  -1 -17    8.22    0.72   0
   4   0 -15   11.53    0.67   0
   5   0 -16    1.52    0.63   0
   6  -5 -23   12.03    0.86   0
   6  -2 -20  276.32    1.96   0
   7  -6 -24    1.38    0.81   0
   7  -1 -19    4.42    0.68   0
   7   1 -15   21.61    0.72   0
   7   2 -12    0.61    0.48   0
  -3  -6 -11    3.58    0.51   0
  -2  -5 -13   10.70    0.52   0
  -1  -9 -18  108.33    1.28   0
  -1  -4 -14    2.65    0.58   0
   0  -4 -16  537.58    2.21   0
   1 -11 -21   -0.43    0.80   0
   1 -10 -21    2.79    0.81   0
   1  -9 -21    2.01    0.70   0
   2 -12 -22    4.29    0.88   0
   2  -9 -22    0.37    0.71   0
   2  -4 -19    6.28    0.66   0
   3 -11 -23    0.71    0.87   0
   3  -4 -20    0.17    0.64   0
   4  -7 -23    1.23    0.74   0
   4   2  -8  404.85    1.27   0
   5  -8 -24    2.98    0.81   0
   5  -6 -23    2.78    0.77   0
   6  -4 -22    5.10    0.77   0
   6  -3 -21   10.23    0.79   0
   6   2 -11   14.94    0.52   0
   8  -6 -24  282.20    2.37   0
   8  -1 -19    2.69    0.67   0
   8   1 -15    2.64    0.61   0
   9  -6 -24    1.54    0.96   0
   9  -1 -19    5.96    0.79   0
  10  -1 -19    0.27    0.76   0
  12  -4 -22    4.37    0.96   0
  -3  -7 -12    1.03    0.48   0
  -3  -5  -9    1.64    0.41   0
  -2  -6 -14    1.80    0.49   0
  -2  -4 -11   13.78    0.53   0
  -1 -10 -18   15.35    0.81   0
  -1  -5 -15    1.78    0.59   0
  -1  -3 -12    0.33    0.44   0
   0  -8 -19   11.63    0.80   0
   0  -5 -17   -0.07    0.58   0
   1  -7 -20    1.19    0.66   0
   2 -11 -22    3.55    0.75   0
   2  -7 -21    1.03    0.78   0
   2  -2 -16  256.06    1.55   0
   3  -7 -22   10.96    0.81   0
   4   1 -12    4.66    0.46   0
   5  -9 -24   -0.16    0.77   0
   5  -5 -22    1.14    0.82   0
   5  -2 -19   15.73    0.76   0
   5   1 -13   -0.64    0.51   0
   6   1 -14    2.77    0.50   0
   7  -7 -24   -0.23    0.90   0
   7  -5 -23    0.62    0.77   0
   7  -2 -20    0.71    0.68   0
  11  -5 -23    0.23    0.81   0
  11  -2 -20   -0.60    0.81   0
   1  -6 -19    1.90    0.73   0
   1  -3 -16    1.36    0.54   0
   1   0  -9    0.56    0.31   0
   2  -1 -14   60.09    0.79   0
   3  -2 -17   34.95    0.79   0
   3   0 -13   -0.03    0.53   0
   3   1 -10    2.39    0.43   0
   4  -8 -23   85.01    1.37   0
   4  -6 -22    4.37    0.73   0
   5 -10 -24    1.93    0.80   0
   5  -7 -23   -1.23    0.83   0
   5  -4 -21   15.80    0.81   0
   5  -3 -20   -0.22    0.65   0
   6  -8 -24  287.66    2.36   0
   6  -6 -23   24.38    0.97   0
   6   0 -16  347.77    1.86   0
   7  -3 -21    0.05    0.71   0
   8  -7 -24    0.65    0.93   0
   8  -5 -23    1.86    0.79   0
   8  -2 -20  280.76    2.03   0
   9  -5 -23    0.02    0.80   0
   9  -2 -20   -0.03    0.79   0
   9   0 -17    0.08    0.58   0
  10  -5 -23    7.53    0.88   0
  10  -2 -20   28.12    1.02   0
  11  -4 -22    3.45    0.81   0
  11  -3 -21    0.83    0.86   0
  -2  -8 -15   32.57    0.79   0
  -2  -3  -8   13.84    0.42   0
   0  -9 -19    0.05    0.62   0
   0  -3 -14  127.55    1.06   0
   1  -8 -20    1.91    0.67   0
   1  -4 -17   14.90    0.68   0
   1  -2 -14  247.42    1.38   0
   2  -8 -21   11.92    0.87   0
   2  -6 -20  139.80    1.45   0
   2  -3 -17   14.32    0.73   0
   3  -8 -22   23.19    0.91   0
   3  -6 -21    2.18    0.70   0
   3  -1 -15    6.23    0.62   0
   4  -9 -23    3.04    0.78   0
   4  -5 -21    5.04    0.71   0
   4  -3 -19    6.66    0.75   0
   5  -1 -17    5.71    0.63   0
   5   0 -15   -0.08    0.59   0
   6  -9 -24    1.17    0.79   0
   6  -2 -19    5.21    0.77   0
   7  -1 -18   31.10    0.91   0
   7   1 -14   12.53    0.63   0
   7   2 -11    2.80    0.50   0
   8  -4 -22    4.98    0.80   0
   8  -3 -21    3.44    0.76   0
   9  -3 -21    0.35    0.84   0
  10  -4 -22    2.96    0.78   0
  10  -3 -21    5.58    0.78   0
  -2  -5 -12   16.01    0.57   0
  -1  -4 -13   38.78    0.72   0
   0 -10 -19    1.84    0.64   0
   0  -7 -18   57.40    0.97   0
   0  -1  -9    0.34    0.33   0
   1  -9 -20    0.81    0.75   0
   3  -9 -22    0.95    0.83   0
   3  -5 -20   -0.14    0.63   0
   3  -4 -19    1.90    0.71   0
   4 -11 -23    1.20    0.76   0
   4 -10 -23    4.40    0.80   0
   4  -7 -22    6.07    0.86   0
   4  -4 -20  101.80    1.27   0
   4  -1 -16    2.25    0.56   0
   4   0 -14    7.81    0.54   0
   6  -5 -22    8.63    0.80   0
   6   2 -10    1.64    0.40   0
   7  -6 -23    2.42    0.79   0
  -3  -6 -10   33.29    0.57   0
  -2  -9 -15   -0.31    0.61   0
  -2  -7 -14   11.95    0.62   0
  -2  -6 -13   25.04    0.66   0
  -1  -9 -17   12.00    0.73   0
  -1  -7 -16   -0.04    0.62   0
  -1  -3 -11    2.09    0.47   0
   0  -5 -16    0.88    0.62   0
   0  -4 -15   50.21    0.80   0
   1 -11 -20   -0.59    0.77   0
   1 -10 -20    2.56    0.78   0
   1  -7 -19   14.58    0.81   0
   2 -12 -21    9.90    0.90   0
   2 -10 -21   20.58    0.95   0
   2  -9 -21    1.59    0.70   0
   3 -12 -22    1.50    0.75   0
   3 -11 -22    8.23    0.79   0
   3 -10 -22    3.47    0.74   0
   4   1 -11    4.62    0.47   0
   5  -6 -22   31.07    0.97   0
   6  -4 -21   42.22    1.02   0
   6  -3 -20    5.24    0.72   0
   6   1 -13    5.19    0.55   0
   7  -5 -22   18.92    1.00   0
   7  -2 -19    5.41    0.79   0
   8  -6 -23   15.04    0.92   0
   8  -1 -18    8.20    0.69   0
   8   1 -14    1.31    0.56   0
   9  -6 -23   -0.15    0.91   0
   9  -1 -18   25.17    0.89   0
  10  -1 -18    3.02    0.74   0
  12  -4 -21    4.55    0.92   0
  -3  -7 -11    1.15    0.45   0
  -3  -5  -8    1.37    0.33   0
  -1 -10 -17    1.89    0.68   0
  -1  -6 -15    3.41    0.61   0
  -1  -5 -14  158.85    1.19   0
   0  -8 -18    0.31    0.68   0
   1  -3 -15    1.33    0.51   0
   1   0  -8    2.55    0.29   0
   2 -11 -21    0.15    0.69   0
   2  -7 -20    0.13    0.64   0
   2  -2 -15   40.96    0.73   0
   2  -1 -13    1.31    0.43   0
   3  -7 -21    2.43    0.69   0
   3   1  -9    2.11    0.39   0
   4  -8 -22   12.55    0.93   0
   5 -10 -23    3.82    0.91   0
   5  -9 -23    0.98    0.76   0
   5  -5 -21    0.05    0.66   0
   5   1 -12    2.44    0.50   0
   7  -7 -23    1.01    0.88   0
   7  -4 -21    4.78    0.85   0
   7  -3 -20    0.39    0.79   0
   8  -5 -22    1.82    0.87   0
  11  -5 -22    3.08    0.81   0
  -2  -3  -7    4.58    0.33   0
  -1  -2  -8   17.09    0.43   0
   0  -3 -13    0.52    0.46   0
   1  -6 -18   47.78    0.91   0
   3  -2 -16    1.34    0.52   0
   3   0 -12    2.26    0.44   0
   4  -6 -21   34.03    0.94   0
   4  -2 -17   17.91    0.69   0
   5 -11 -23   -1.36    0.75   0
   5  -7 -22    4.35    0.84   0
   5  -4 -20    2.50    0.66   0
   5  -3 -19    5.25    0.67   0
   6  -8 -23    8.82    0.84   0
   6  -6 -22    8.34    0.79   0
   6   0 -15    5.69    0.56   0
   8  -7 -23    9.72    0.98   0
   8  -4 -21    4.99    0.86   0
   8  -3 -20    3.20    0.82   0
   8  -2 -19    1.67    0.66   0
   9  -5 -22   -0.06    0.76   0
   9  -2 -19    1.12    0.76   0
  10  -5 -22    5.07    0.81   0
  10  -2 -19   -0.41    0.66   0
  11  -4 -21   -0.26    0.74   0
  11  -3 -20    0.26    0.71   0
  -2  -8 -14    9.91    0.61   0
   0  -9 -18    5.68    0.63   0
   0  -1  -8    3.72    0.32   0
   1  -8 -19   11.32    0.71   0
   1  -4 -16    1.52    0.55   0
   1  -2 -13    4.05    0.46   0
   2  -8 -20  319.79    2.09   0
   2  -6 -19    4.86    0.66   0
   2  -3 -16    2.16    0.53   0
   3 -13 -21    2.31    0.85   0
   3  -8 -21    8.62    0.75   0
   3  -6 -20    3.27    0.67   0
   3  -1 -14   24.79    0.63   0
   4 -12 -22    7.81    0.93   0
   4 -10 -22    2.64    0.87   0
   4  -9 -22    6.74    0.78   0
   4  -5 -20    6.54    0.69   0
   4  -1 -15   20.94    0.72   0
   4   0 -13   32.99    0.69   0
   5  -1 -16    0.99    0.55   0
   5   0 -14    4.22    0.58   0
   5   2  -8    2.18    0.33   0
   6  -9 -23    0.34    0.76   0
   6  -2 -18    1.01    0.71   0
   7   1 -13   -1.05    0.50   0
   7   2 -10   17.53    0.49   0
   9  -7 -23    1.01    0.78   0
   9  -4 -21    2.75    0.75   0
   9  -3 -20   -0.02    0.68   0
  10  -4 -21    9.86    0.83   0
  10  -3 -20    0.56    0.70   0
  -3  -6  -9    4.60    0.42   0
  -2  -7 -13    1.41    0.52   0
  -1  -4 -12    4.69    0.51   0
   0 -11 -18   29.54    0.85   0
   0 -10 -18    0.79    0.59   0
   0  -4 -14   11.58    0.62   0
   1  -9 -19    7.83    0.78   0
   2  -4 -17    5.63    0.61   0
   3 -12 -21    2.38    0.83   0
   3  -9 -21   -0.01    0.68   0
   3  -5 -19    3.30    0.63   0
   3  -3 -17    0.20    0.55   0
   4 -11 -22    1.34    0.74   0
   4  -7 -21    4.83    0.82   0
   4  -4 -19    2.76    0.63   0
   5  -8 -22    8.42    0.90   0
   6 -10 -23   72.89    1.34   0
   6  -5 -21    6.83    0.74   0
   6  -4 -20  696.86    3.05   0
   6  -3 -19    1.66    0.75   0
   6   2  -9    8.06    0.39   0
   7  -9 -23    1.11    0.89   0
   7  -6 -22   52.09    1.15   0
   7   0 -15    0.22    0.59   0
   8  -8 -23   40.65    1.22   0
   8  -1 -17    5.56    0.71   0
  11  -6 -22   29.28    1.15   0
  12  -5 -21    1.86    0.90   0
  -3  -7 -10    3.79    0.47   0
  -3  -5  -7    0.19    0.31   0
  -2  -9 -14   10.52    0.64   0
  -2  -6 -12  441.25    1.70   0
  -1  -7 -15    4.33    0.60   0
  -1  -3 -10    2.56    0.38   0
   0  -6 -16  471.28    2.08   0
   0  -5 -15    0.35    0.58   0
   1 -11 -19    4.51    0.78   0
   1 -10 -19    0.20    0.71   0
   1  -7 -18  115.14    1.28   0
   1   0  -7    0.92    0.24   0
   2 -12 -20   51.77    1.16   0
   2 -11 -20    1.14    0.78   0
   2 -10 -20   11.89    0.86   0
   2  -9 -20    1.72    0.66   0
   2  -2 -14    3.24    0.54   0
   3 -11 -21    3.64    0.72   0
   3 -10 -21    3.61    0.71   0
   3  -7 -20    0.33    0.74   0
   4   1 -10    1.21    0.36   0
   5  -6 -21    4.97    0.72   0
   6   1 -12   25.32    0.61   0
   7  -5 -21    1.71    0.83   0
   8  -6 -22    6.00    0.80   0
   8   1 -13   20.27    0.64   0
   9  -8 -23    2.02    0.81   0
   9  -6 -22   18.13    0.93   0
   9  -1 -17    5.83    0.71   0
  10  -6 -22    8.68    0.87   0
  10  -1 -17    5.04    0.64   0
  12  -4 -20    2.04    0.86   0
  -1 -10 -16    0.65    0.55   0
  -1  -5 -13    0.21    0.44   0
   0  -8 -17   23.78    0.74   0
   1  -3 -14   12.13    0.55   0
   2  -7 -19    7.40    0.67   0
   2  -1 -12   -0.47    0.39   0
   3   1  -8    1.15    0.30   0
   4  -8 -21   11.17    0.88   0
   4  -6 -20  611.93    2.84   0
   4  -2 -16  745.22    2.58   0
   5 -11 -22    7.20    0.92   0
   5 -10 -22   13.78    0.96   0
   5  -9 -22    0.62    0.73   0
   5  -5 -20   -1.28    0.62   0
   5   1 -11    5.60    0.42   0
   6  -1 -16   62.40    0.92   0
   7  -7 -22    3.89    0.87   0
   7  -4 -20    0.96    0.78   0
   7  -3 -19    3.11    0.77   0
   8  -5 -21    4.01    0.86   0
   8   0 -15   10.05    0.59   0
  11  -5 -21    2.35    0.77   0
  11  -2 -18    5.46    0.79   0
   0  -3 -12    1.71    0.44   0
   1  -8 -18   31.49    0.89   0
   1  -4 -15   10.41    0.65   0
   3  -2 -15    6.84    0.53   0
   3   0 -11   -0.49    0.39   0
   5  -7 -21    1.96    0.79   0
   5  -4 -19    6.07    0.66   0
   5  -3 -18    7.73    0.65   0
   6  -8 -22    5.15    0.77   0
   6  -6 -21   33.52    0.97   0
   6   0 -14    2.90    0.50   0
   8  -7 -22    7.23    0.93   0
   8  -4 -20   31.82    1.03   0
   8  -3 -19    3.01    0.78   0
   8  -2 -18   -0.59    0.61   0
   9  -5 -21    0.82    0.74   0
   9  -2 -18  205.20    1.71   0
  10  -5 -21    9.78    0.83   0
  10  -2 -18    0.55    0.64   0
  11  -4 -20   -0.10    0.72   0
  11  -3 -19    3.10    0.71   0
  -2  -8 -13   31.81    0.70   0
  -2  -5 -10    3.94    0.42   0
  -1  -8 -15    3.11    0.53   0
   0 -10 -17   42.16    0.93   0
   0  -9 -17   -1.01    0.54   0
   1  -5 -16    1.86    0.54   0
   2  -8 -19    0.75    0.62   0
   2  -6 -18    1.03    0.60   0
   2  -3 -15    2.10    0.50   0
   3 -13 -20   -0.46    0.81   0
   3  -8 -20    1.84    0.66   0
   3  -6 -19    1.10    0.61   0
   3  -1 -13    3.26    0.46   0
   4 -12 -21    7.18    0.78   0
   4 -10 -21   15.08    0.93   0
   4  -9 -21    2.23    0.71   0
   4  -5 -19    1.09    0.61   0
   4  -4 -18    3.81    0.70   0
   4  -1 -14    1.12    0.56   0
   4   0 -12 2950.39    4.15   0
   5  -1 -15    0.55    0.51   0
   5   0 -13   -1.49    0.50   0
   6  -9 -22    4.83    0.79   0
   7   1 -12    0.21    0.48   0
   7   2  -9   13.64    0.42   0
   9  -7 -22   12.30    0.88   0
   9  -4 -20    2.43    0.72   0
   9  -3 -19    2.17    0.68   0
  10  -7 -22    4.36    0.83   0
  10  -4 -20  194.53    1.82   0
  10  -3 -19    1.98    0.69   0
  12  -6 -21   18.39    0.96   0
  -2  -7 -12    0.94    0.48   0
  -1  -4 -11    1.09    0.45   0
   0 -11 -17    0.16    0.58   0
   0  -4 -13  142.86    1.08   0
   1  -9 -18  100.96    1.25   0
   2  -4 -16  767.63    2.58   0
   3 -12 -20    0.39    0.79   0
   3  -9 -20    0.48    0.66   0
   3  -5 -18   23.57    0.75   0
   3  -3 -16    0.73    0.51   0
   4 -11 -21    0.86    0.70   0
   4  -7 -20    0.47    0.65   0
   5  -8 -21    4.51    0.83   0
   6 -11 -22    9.01    0.84   0
   6 -10 -22   14.88    0.89   0
   6  -5 -20    3.08    0.68   0
   6  -4 -19   18.17    0.86   0
   6  -3 -18    4.35    0.73   0
   6   2  -8  191.51    0.91   0
   7  -9 -22   16.47    0.99   0
   7  -6 -21    9.50    0.79   0
   7   0 -14   70.73    0.92   0
   8  -8 -22   10.18    0.86   0
  11  -6 -21    2.58    0.79   0
  12  -5 -20    2.85    0.88   0
  -3  -7  -9    0.51    0.40   0
  -3  -5  -6   44.74    0.45   0
  -2  -6 -11   12.60    0.51   0
  -2  -4  -8  507.01    1.40   0
  -1  -7 -14   19.99    0.66   0
   0  -6 -15   21.86    0.64   0
   0  -5 -14    4.22    0.57   0
   1 -11 -18   76.71    1.19   0
   1 -10 -18   15.36    0.80   0
   2 -12 -19    0.35    0.77   0
   2 -11 -19    3.10    0.77   0
   2 -10 -19   -0.07    0.72   0
   2  -9 -19    0.57    0.62   0
   2  -2 -13   13.21    0.55   0
   3 -10 -20    0.52    0.66   0
   3  -7 -19    2.61    0.73   0
   5  -6 -20    1.92    0.66   0
   5  -2 -16    2.48    0.64   0
   7 -10 -22   13.49    0.89   0
   7  -5 -20    1.55    0.79   0
   8  -6 -21   21.40    0.92   0
   8   1 -12    7.07    0.52   0
   9  -8 -22   24.19    1.00   0
   9  -6 -21    0.83    0.74   0
   9  -1 -16    1.94    0.65   0
  10  -6 -21    9.40    0.85   0
  10  -1 -16    2.06    0.58   0
  12  -4 -19    0.04    0.82   0
  12  -3 -18    0.72    0.79   0
  -1  -6 -13    2.68    0.52   0
  -1  -5 -12    0.90    0.41   0
   1  -3 -13    4.00    0.48   0
   2  -7 -18   17.24    0.72   0
   4  -8 -20   17.30    0.89   0
   4  -6 -19   15.82    0.81   0
   5 -11 -21    3.33    0.86   0
   5 -10 -21    8.53    0.89   0
   5  -9 -21    3.34    0.73   0
   5  -5 -19    0.07    0.61   0
   6  -1 -15   13.30    0.60   0
   7  -7 -21    2.09    0.72   0
   7  -4 -19    0.89    0.76   0
   7  -3 -18   41.74    0.98   0
   8  -5 -20    2.51    0.82   0
   8   0 -14    5.08    0.52   0
   9   0 -14  123.87    1.16   0
  11  -5 -20    0.06    0.72   0
  11  -2 -17   -0.42    0.61   0
   0  -3 -11   -0.30    0.39   0
   3  -2 -14   98.27    0.94   0
   4 -13 -20    0.62    0.71   0
   4  -2 -15    5.84    0.54   0
   5  -7 -20    0.31    0.74   0
   5  -4 -18   32.51    0.82   0
   6  -8 -21   25.69    0.92   0
   6  -6 -20  277.49    2.01   0
   6   0 -13    0.68    0.45   0
   8  -7 -21    5.08    0.89   0
   8  -4 -19    1.75    0.78   0
   8  -3 -18    6.24    0.77   0
   8  -2 -17    7.31    0.65   0
   9  -5 -20    1.05    0.72   0
   9  -2 -17   15.82    0.80   0
  10  -7 -21    2.36    0.90   0
  10  -2 -17    1.13    0.62   0
  11  -7 -21    0.00    0.77   0
  11  -4 -19    1.54    0.71   0
  11  -3 -18    4.32    0.70   0
  13  -5 -19    0.27    0.85   0
  -2  -8 -12  562.80    1.97   0
  -1  -8 -14    1.81    0.56   0
   0  -9 -16   -0.12    0.53   0
   0  -7 -15   -0.64    0.57   0
   1  -8 -17    6.35    0.61   0
   1  -5 -15    1.94    0.51   0
   1  -4 -14    2.19    0.49   0
   2  -8 -18    0.20    0.58   0
   2  -3 -14   24.17    0.60   0
   3 -13 -19    2.08    0.80   0
   3  -8 -19    2.61    0.64   0
   3  -6 -18   15.03    0.70   0
   3  -1 -12    1.10    0.42   0
   4 -12 -20    3.85    0.73   0
   4 -10 -20  169.80    1.72   0
   4  -9 -20    5.32    0.71   0
   4  -5 -18    7.66    0.64   0
   4  -3 -16    1.87    0.53   0
   5  -1 -14   41.16    0.72   0
   5   0 -12    1.79    0.49   0
   5   2  -6  153.89    0.69   0
   6  -9 -21    3.87    0.75   0
   7  -1 -15   19.40    0.72   0
   7   1 -11    1.44    0.45   0
   7   2  -8    3.20    0.35   0
   9  -7 -21    0.14    0.74   0
   9  -4 -19    0.70    0.68   0
   9  -3 -18   29.14    0.86   0
  10  -4 -19    2.77    0.71   0
  10  -3 -18    4.33    0.68   0
  12  -6 -20  111.89    1.55   0
  -1  -4 -10    2.97    0.43   0
   0 -11 -16    0.54    0.56   0
   0 -10 -16  716.49    2.71   0
   1  -9 -17   10.26    0.72   0
   2  -5 -16    2.53    0.55   0
   2  -4 -15    9.78    0.56   0
   3 -12 -19    2.15    0.77   0
   3  -9 -19    5.77    0.67   0
   3  -4 -16    3.40    0.62   0
   3  -3 -15    7.46    0.53   0
   4 -11 -20    0.31    0.67   0
   4  -7 -19    7.29    0.77   0
   4  -1 -13    8.82    0.50   0
   5  -8 -20    0.46    0.76   0
   6 -11 -21    7.17    0.80   0
   6 -10 -21   22.50    0.93   0
   6  -5 -19    1.50    0.63   0
   6  -4 -18    2.57    0.71   0
   7  -9 -21    0.63    0.84   0
   7  -6 -20    1.93    0.70   0
   7   0 -13    0.20    0.52   0
   8  -8 -21   17.41    0.90   0
  10  -8 -21   17.21    1.02   0
  11  -6 -20    1.81    0.75   0
  12  -5 -19    0.53    0.83   0
  -3  -6  -7    1.61    0.32   0
  -2  -7 -11   12.12    0.51   0
  -2  -6 -10    3.04    0.41   0
  -1  -9 -14   12.02    0.63   0
  -1  -7 -13   -0.18    0.51   0
   0  -6 -14    1.78    0.55   0
   0  -4 -12 2570.73    3.84   0
   1 -12 -17    2.42    0.63   0
   1 -11 -17   15.29    0.78   0
   1 -10 -17    2.31    0.67   0
   2 -12 -18   -0.86    0.72   0
   2 -10 -18   -0.15    0.70   0
   2  -9 -18   45.35    0.92   0
   3 -11 -19    6.44    0.71   0
   3 -10 -19    3.32    0.66   0
   4 -14 -19    1.83    0.85   0
   5 -13 -20    0.71    0.73   0
   5  -6 -19    0.55    0.62   0
   6   1 -10    2.92    0.41   0
   7 -11 -21   -0.40    0.84   0
   7 -10 -21    2.38    0.75   0
   7  -5 -19    1.89    0.76   0
   8  -6 -20  598.35    2.99   0
   8   1 -11    2.04    0.46   0
   9  -8 -21    2.08    0.76   0
   9  -6 -20    1.00    0.72   0
  10  -6 -20   22.49    0.93   0
  10  -1 -15   35.35    0.85   0
  12  -7 -20   14.78    1.01   0
  12  -4 -18    1.94    0.81   0
  13  -6 -19    2.07    0.88   0
  -3  -7  -8   -0.52    0.36   0
  -1  -6 -12    6.00    0.51   0
  -1  -5 -11    4.88    0.47   0
  -1  -3  -8    0.98    0.30   0
   0  -5 -13   -0.03    0.44   0
   1  -3 -12    1.10    0.49   0
   2 -11 -18    1.61    0.62   0
   2  -7 -17    1.17    0.57   0
   3  -7 -18  152.19    1.40   0
   4  -8 -19    3.99    0.75   0
   5 -12 -20    0.88    0.72   0
   5 -11 -20    1.04    0.81   0
   5 -10 -20    7.34    0.85   0
   5  -9 -20    0.91    0.68   0
   5  -5 -18    4.74    0.71   0
   5  -2 -15    6.35    0.56   0
   5   1  -9    2.08    0.37   0
   6  -1 -14    3.62    0.57   0
   7  -7 -20    1.88    0.79   0
   7  -4 -18  214.46    1.71   0
   7  -3 -17    0.88    0.68   0
   8 -10 -21   12.58    0.86   0
   8  -5 -19    5.16    0.81   0
   8   0 -13   11.80    0.60   0
   9  -9 -21    0.04    0.75   0
  11  -5 -19    0.72    0.71   0
  11  -2 -16    0.28    0.68   0
   1  -6 -15    2.79    0.60   0
   3  -2 -13    3.10    0.44   0
   4 -13 -19    1.41    0.70   0
   4  -6 -18    2.18    0.59   0
   4  -2 -14    2.68    0.49   0
   5  -7 -19    7.25    0.77   0
   5  -3 -16   -1.06    0.53   0
   6  -8 -20  552.60    2.84   0
   6  -6 -19   14.12    0.75   0
   6   0 -12  177.83    1.14   0
   8  -7 -20    4.04    0.84   0
   8  -4 -18    0.25    0.73   0
   9  -5 -19    3.14    0.71   0
   9  -2 -16    0.53    0.66   0
   9   0 -13    0.01    0.45   0
  10  -7 -20    4.38    0.89   0
  10  -5 -19    0.43    0.69   0
  10  -2 -16  184.08    1.55   0
  11  -7 -20    0.48    0.75   0
  11  -4 -18  121.64    1.44   0
  11  -3 -17    0.82    0.64   0
  13  -5 -18    5.72    0.88   0
  -2  -8 -11   31.28    0.62   0
  -1  -8 -13    4.80    0.55   0
   0  -3 -10    9.20    0.41   0
   0  -2  -8  368.88    1.18   0
   1  -5 -14  149.79    1.16   0
   1  -4 -13   37.35    0.66   0
   2  -8 -17   14.20    0.74   0
   3 -13 -18   32.71    1.02   0
   3  -8 -18   27.43    0.80   0
   3   0  -9   -0.18    0.32   0
   4 -12 -19   -0.59    0.76   0
   4  -9 -19    0.66    0.64   0
   5  -1 -13    0.14    0.52   0
   6 -12 -20   86.36    1.44   0
   6  -9 -20   -0.05    0.69   0
   7  -1 -14   11.55    0.64   0
   8  -3 -17    1.53    0.61   0
   9  -7 -20    0.38    0.72   0
   9  -4 -18    8.94    0.72   0
   9  -3 -17    2.60    0.72   0
  10  -4 -18    0.85    0.66   0
  10  -3 -17    4.18    0.66   0
  12  -6 -19    1.65    0.74   0
   0 -11 -15   -0.51    0.61   0
   0 -10 -15   62.05    0.96   0
   1  -9 -16    1.41    0.62   0
   2 -13 -17   -0.44    0.74   0
   2  -5 -15   23.76    0.72   0
   2  -3 -13   12.89    0.50   0
   3  -9 -18  111.59    1.32   0
   3  -3 -14   78.16    0.86   0
   3  -1 -11   10.27    0.45   0
   4 -11 -19   -0.22    0.65   0
   4 -10 -19    3.12    0.68   0
   4  -7 -18   52.14    1.02   0
   4  -4 -16  128.73    1.18   0
   4  -3 -15    1.31    0.49   0
   4  -1 -12    5.30    0.52   0
   4   0 -10    1.12    0.41   0
   5  -8 -19    9.08    0.81   0
   5   0 -11   -0.09    0.38   0
   6 -11 -20    1.94    0.73   0
   6 -10 -20   32.05    0.98   0
   6  -5 -18   11.42    0.69   0
   6  -2 -15    0.57    0.52   0
   7  -6 -19    1.16    0.66   0
   7   1 -10   11.91    0.47   0
   7   2  -7    4.65    0.32   0
   8  -8 -20    9.00    0.88   0
  10  -8 -20  114.70    1.61   0
  11  -8 -20    1.07    0.77   0
  11  -6 -19    0.79    0.82   0
  12  -5 -18    2.17    0.82   0
  -2  -7 -10    4.62    0.43   0
  -2  -5  -8    5.77    0.36   0
  -1  -9 -13   -0.33    0.52   0
   0  -4 -11   27.17    0.58   0
   1 -12 -16    1.40    0.68   0
   1 -11 -16    0.68    0.65   0
   1 -10 -16    1.30    0.63   0
   2 -12 -17   11.78    0.80   0
   2  -9 -17    4.22    0.61   0
   2  -4 -14    2.48    0.48   0
   3 -12 -18    5.05    0.69   0
   3 -11 -18   16.42    0.86   0
   3 -10 -18   16.34    0.75   0
   3  -4 -15    1.93    0.50   0
   4 -14 -18    0.49    0.82   0
   5 -13 -19    2.37    0.72   0
   5  -6 -18   41.66    0.90   0
   6  -4 -17   16.72    0.70   0
   7 -12 -20    4.01    0.79   0
   7 -11 -20    0.20    0.83   0
   7 -10 -20    2.17    0.84   0
   7  -9 -20   -0.30    0.69   0
   7   0 -12    0.05    0.48   0
   8  -6 -19   13.40    0.79   0
   8  -1 -14    1.45    0.50   0
   9  -8 -20    1.23    0.73   0
   9  -6 -19    5.05    0.84   0
  10  -6 -19    0.89    0.71   0
  12  -7 -19    3.36    0.90   0
  12  -4 -17    6.71    0.82   0
  12  -3 -16    2.51    0.75   0
  13  -6 -18   76.56    1.38   0
  -3  -6  -6   89.82    0.58   0
  -2  -6  -9    3.26    0.38   0
  -1 -10 -13   16.69    0.65   0
  -1  -7 -12    0.61    0.48   0
   0  -6 -13    8.28    0.50   0
   0  -5 -12    0.89    0.48   0
   1  -7 -15    4.84    0.54   0
   2 -11 -17   -0.08    0.58   0
   2 -10 -17    1.21    0.58   0
   3  -7 -17    6.18    0.62   0
   5 -12 -19    0.76    0.69   0
   5  -9 -19    2.50    0.68   0
   5  -2 -14  338.62    1.64   0
   6   1  -9    1.07    0.37   0
   7  -7 -19    3.21    0.78   0
   7  -5 -18   19.49    0.79   0
   7  -2 -15    1.69    0.54   0
   8 -11 -20   -0.90    0.84   0
   8 -10 -20   84.28    1.43   0
   8   0 -12 1321.10    3.02   0
   8   1 -10    0.26    0.41   0
   9  -9 -20   -1.59    0.72   0
  10  -9 -20    1.33    0.76   0
  11  -2 -15    5.51    0.70   0
  -1  -6 -11    3.31    0.46   0
  -1  -3  -7    1.55    0.31   0
   1  -3 -11    2.48    0.41   0
   4 -13 -18    0.42    0.78   0
   4  -8 -18    0.05    0.61   0
   4  -6 -17    4.70    0.59   0
   5 -11 -19    2.86    0.70   0
   5 -10 -19    2.70    0.69   0
   5  -5 -17    0.10    0.55   0
   5  -3 -15    2.37    0.60   0
   5   1  -8    0.21    0.32   0
   6 -13 -19    1.17    0.84   0
   6  -8 -19   10.36    0.74   0
   6  -6 -18    3.00    0.72   0
   6  -1 -13    3.90    0.48   0
   7  -4 -17   34.77    0.85   0
   8  -7 -19    3.66    0.81   0
   8  -5 -18   11.83    0.74   0
   9 -10 -20    0.03    0.74   0
   9  -5 -18   21.48    0.84   0
   9   0 -12    0.12    0.50   0
  10  -5 -18    3.92    0.71   0
  10  -2 -15   16.86    0.76   0
  11  -7 -19    1.09    0.75   0
  11  -4 -17    9.35    0.73   0
  11  -3 -16   -0.26    0.70   0
  12  -8 -19   -0.78    0.88   0
  13  -5 -17    1.53    0.82   0
   1  -6 -14    7.39    0.53   0
   3 -13 -17    9.03    0.82   0
   3  -8 -17    5.65    0.62   0
   3  -2 -12    2.27    0.41   0
   4 -12 -18    0.91    0.76   0
   4  -9 -18    2.39    0.64   0
   4  -2 -13    4.47    0.47   0
   5 -14 -18    2.02    0.84   0
   5  -7 -18   77.38    1.11   0
   6 -12 -19    6.94    0.88   0
   6  -9 -19    1.87    0.68   0
   6   0 -11    4.12    0.47   0
   8  -4 -17    7.24    0.67   0
   8  -3 -16    1.91    0.60   0
   9  -7 -19    0.87    0.71   0
   9  -4 -17    3.34    0.74   0
   9  -3 -16    0.97    0.68   0
  10  -7 -19    0.23    0.71   0
  10  -4 -17   15.45    0.77   0
  10  -3 -16    8.18    0.76   0
  12  -6 -18    0.63    0.72   0
  13  -7 -18   15.93    1.00   0
  -2  -8 -10    4.21    0.44   0
  -1  -8 -12    3.23    0.51   0
   0 -11 -14   19.83    0.73   0
   0  -7 -13   -0.91    0.51   0
   0  -3  -9   -0.07    0.33   0
   1  -5 -13   -0.24    0.45   0
   1  -4 -12    4.15    0.45   0
   2  -8 -16  399.16    2.01   0
   2  -6 -15    0.93    0.51   0
   2  -3 -12   10.66    0.52   0
   4 -11 -18   29.27    0.89   0
   4 -10 -18    1.47    0.64   0
   4  -4 -15   13.10    0.65   0
   4  -3 -14   29.25    0.65   0
   5  -1 -12    2.61    0.44   0
   6 -11 -19    0.11    0.69   0
   6 -10 -19    4.30    0.72   0
   6  -5 -17    3.92    0.61   0
   6  -2 -14    0.72    0.57   0
   7  -6 -18    2.24    0.64   0
   7  -1 -13    0.16    0.53   0
   8  -8 -19    5.07    0.82   0
  10  -8 -19    0.60    0.85   0
  11  -8 -19    2.06    0.78   0
  12  -5 -17    2.18    0.81   0
   1 -12 -15   12.93    0.75   0
   2 -12 -16  332.05    2.08   0
   2  -9 -16    0.98    0.64   0
   2  -5 -14   83.15    0.91   0
   2  -4 -13    1.48    0.52   0
   3 -12 -17    4.29    0.66   0
   3 -11 -17    1.55    0.72   0
   3 -10 -17    3.00    0.71   0
   3  -9 -17   11.03    0.67   0
   3  -5 -15    7.91    0.56   0
   3  -4 -14  118.51    1.07   0
   3  -3 -13    0.92    0.42   0
   4 -14 -17   10.62    0.89   0
   4  -7 -17    7.91    0.63   0
   4  -1 -11    4.11    0.42   0
   5 -13 -18   12.28    0.81   0
   5  -8 -18   42.97    0.94   0
   5  -6 -17    1.35    0.58   0
   6  -3 -15    9.03    0.67   0
   7 -12 -19    1.19    0.74   0
   7 -11 -19    1.06    0.83   0
   7 -10 -19    1.02    0.82   0
   7  -9 -19    1.86    0.70   0
   7   1  -9    0.73    0.37   0
   7   2  -6    1.60    0.27   0
   8  -6 -18    0.87    0.67   0
   8  -1 -13   20.37    0.67   0
   9  -8 -19    0.25    0.71   0
   9  -6 -18  249.65    1.98   0
  10  -6 -18    1.03    0.71   0
  11  -9 -19    1.06    0.77   0
  12  -7 -18    4.92    0.89   0
  12  -4 -16  112.84    1.42   0
  12  -3 -15   32.40    0.93   0
  -1  -9 -12    0.73    0.50   0
   0  -6 -12  444.98    1.71   0
   1 -11 -15    0.20    0.54   0
   1 -10 -15   18.94    0.67   0
   1  -7 -14   19.04    0.67   0
   2 -11 -16    0.30    0.67   0
   2 -10 -16  143.41    1.38   0
   5 -12 -18    9.68    0.86   0
   5  -9 -18   57.55    1.06   0
   7  -5 -17    5.75    0.65   0
   7  -2 -14   45.83    0.83   0
   7   0 -11    0.19    0.40   0
   8 -12 -19    1.05    0.75   0
   8 -11 -19    2.64    0.87   0
   8 -10 -19    1.32    0.83   0
   9  -9 -19    2.58    0.75   0
   9  -1 -13    0.99    0.56   0
  10 -10 -19    3.44    0.90   0
  10  -9 -19    1.61    0.76   0
  11  -5 -17    7.24    0.84   0
  11  -2 -14   16.33    0.75   0
  13  -6 -17    5.27    0.76   0
  -2  -7  -9    5.31    0.40   0
  -1 -10 -12    6.93    0.56   0
  -1  -7 -11    4.90    0.42   0
   0  -8 -13   54.13    0.82   0
   0  -5 -11   -0.32    0.45   0
   0  -4 -10    1.19    0.37   0
   3 -14 -16    1.07    0.69   0
   4 -13 -17    0.67    0.77   0
   4  -8 -17    3.01    0.61   0
   5 -11 -18   32.10    0.94   0
   5 -10 -18   12.88    0.76   0
   5  -2 -13    4.77    0.50   0
   6  -8 -18    0.83    0.63   0
   6  -1 -12   24.17    0.63   0
   7  -7 -18   66.56    1.12   0
   8  -5 -17    6.82    0.68   0
   8   0 -11    9.83    0.53   0
   8   1  -9   19.63    0.50   0
   9 -11 -19    1.36    0.74   0
   9 -10 -19    6.28    0.79   0
   9  -5 -17    3.90    0.78   0
  10  -5 -17    3.02    0.69   0
  11  -7 -18   58.35    1.19   0
  11  -4 -16    1.20    0.73   0
  11  -3 -15    3.37    0.70   0
  12  -8 -18    0.13    0.87   0
  13  -5 -16    1.30    0.80   0
  -2  -6  -8   77.19    0.64   0
  -1  -6 -10   11.98    0.48   0
   4 -12 -17    4.05    0.78   0
   4  -9 -17    0.74    0.69   0
   5 -14 -17    0.11    0.82   0
   5  -7 -17    5.40    0.63   0
   5  -4 -15    0.03    0.51   0
   5  -3 -14   11.05    0.57   0
   6 -12 -18   -0.68    0.81   0
   6  -9 -18   60.92    1.17   0
   6  -6 -17   11.60    0.68   0
   8  -7 -18   60.59    1.12   0
   8  -4 -16   49.91    0.99   0
   8  -2 -14    6.19    0.56   0
   9  -7 -18   41.23    1.03   0
   9   0 -11   -0.66    0.47   0
  10  -7 -18    0.74    0.71   0
  10  -4 -16  471.54    2.45   0
  10  -3 -15    2.45    0.69   0
  10  -2 -14   10.97    0.63   0
  12  -6 -17    1.18    0.71   0
  13  -7 -17    2.57    0.88   0
  14  -6 -16   17.47    0.90   0
   0  -9 -13   -0.20    0.54   0
   1  -8 -14    2.02    0.51   0
   1  -6 -13    2.54    0.47   0
   1  -3 -10    2.96    0.39   0
   2 -13 -15    0.74    0.71   0
   2  -6 -14    0.97    0.57   0
   3 -13 -16    1.72    0.65   0
   3  -8 -16    1.86    0.57   0
   3  -6 -15    2.45    0.54   0
   3  -2 -11   -0.62    0.36   0
   4 -11 -17    2.98    0.75   0
   4 -10 -17   57.31    1.03   0
   4  -5 -15    0.11    0.59   0
   4  -2 -12  719.56    2.12   0
   4   1  -6    2.78    0.27   0
   5   1  -7    0.12    0.29   0
   6 -11 -18    2.24    0.70   0
   6 -10 -18    1.63    0.69   0
   6   0 -10    1.49    0.43   0
   7 -13 -18   12.00    0.86   0
   7  -6 -17    1.00    0.71   0
   9  -4 -16    1.41    0.62   0
   9  -3 -15   29.44    0.78   0
  11  -8 -18   56.00    1.21   0
  11  -6 -17   -0.57    0.79   0
  -2  -8  -9    5.41    0.47   0
  -1  -8 -11    0.88    0.47   0
  -1  -3  -6   26.24    0.35   0
   0  -7 -12   -0.34    0.49   0
   1  -5 -12    1.66    0.44   0
   1  -4 -11    0.85    0.41   0
   3 -12 -16    2.11    0.73   0
   3  -9 -16    1.42    0.58   0
   4 -14 -16  270.53    2.12   0
   4  -7 -16    6.53    0.68   0
   4  -4 -14    4.37    0.57   0
   4  -3 -13    9.93    0.51   0
   5 -13 -17    4.51    0.83   0
   5  -8 -17    1.58    0.61   0
   5  -1 -11    5.86    0.50   0
   6 -14 -17    2.44    0.86   0
   6  -5 -16    4.86    0.60   0
   6  -2 -13    9.68    0.54   0
   7 -12 -18   17.40    0.88   0
   7  -9 -18   39.93    0.99   0
   7  -1 -12   -0.35    0.50   0
   8  -8 -18    1.13    0.68   0
   8  -6 -17    1.35    0.75   0
   9  -8 -18    0.13    0.69   0
  10  -8 -18   -0.00    0.71   0
  10  -6 -17    2.24    0.81   0
  11  -9 -18   18.63    0.93   0
  12  -7 -17    0.08    0.83   0
  12  -5 -16    8.53    0.76   0
  13  -8 -17    2.16    0.78   0
  14  -7 -16    0.90    0.87   0
   1 -12 -14   41.13    0.85   0
   1 -11 -14    7.39    0.66   0
   1 -10 -14   88.43    1.08   0
   2 -12 -15   33.24    0.85   0
   2  -9 -15    1.11    0.54   0
   2  -5 -13    8.68    0.52   0
   3 -11 -16   -0.40    0.59   0
   3 -10 -16    4.26    0.62   0
   3  -5 -14   44.27    0.75   0
   3  -4 -13    5.80    0.54   0
   3  -3 -12    0.26    0.40   0
   5 -15 -16    1.72    0.75   0
   5 -12 -17    1.81    0.78   0
   5  -9 -17    3.99    0.75   0
   5  -6 -16    1.64    0.57   0
   5   0  -9   -0.11    0.39   0
   6  -3 -14    0.64    0.51   0
   7 -11 -18   38.06    1.03   0
   7 -10 -18   -0.36    0.68   0
   7  -5 -16    1.37    0.69   0
   7   1  -8    2.00    0.39   0
   8 -12 -18    1.24    0.74   0
   8 -11 -18   15.15    0.97   0
   8 -10 -18   -0.52    0.81   0
   8  -1 -12    7.23    0.57   0
   9  -9 -18   73.50    1.28   0
   9  -6 -17    7.94    0.73   0
  10 -10 -18    0.20    0.87   0
  10  -9 -18   21.53    0.94   0
  11 -10 -18    8.23    0.85   0
  11  -5 -16    3.03    0.79   0
  12  -4 -15   16.28    0.78   0
  12  -3 -14    9.51    0.76   0
  13  -6 -16    1.02    0.71   0
  -1  -9 -11    0.95    0.48   0
   1  -7 -13   -0.26    0.53   0
   2 -11 -15    3.93    0.59   0
   2 -10 -15   62.38    0.96   0
   2  -4 -12  900.06    2.36   0
   3 -14 -15    9.48    0.75   0
   3  -1  -9    2.63    0.35   0
   4 -13 -16    3.30    0.78   0
   4  -1 -10    0.38    0.37   0
   4   0  -8  790.75    1.76   0
   5 -10 -17   16.34    0.78   0
   6 -13 -17    1.71    0.84   0
   6  -8 -17    2.47    0.73   0
   7  -7 -17    2.81    0.65   0
   7  -2 -13    4.06    0.58   0
   8  -5 -16   61.97    1.09   0
   9 -11 -18   20.37    0.93   0
   9 -10 -18   88.64    1.40   0
   9  -1 -12    1.40    0.54   0
  10  -5 -16    8.12    0.81   0
  11  -7 -17    2.74    0.74   0
  11  -2 -13    0.70    0.62   0
  12  -8 -17    0.93    0.87   0
  13  -5 -15   -0.04    0.79   0
  -1 -10 -11    9.93    0.56   0
  -1  -7 -10    7.00    0.46   0
   0  -8 -12 1045.36    2.73   0
   0  -6 -11   21.67    0.53   0
   2  -7 -14   11.00    0.58   0
   4  -8 -16   79.16    1.07   0
   5 -14 -16    0.38    0.83   0
   5  -2 -12    6.51    0.49   0
   6  -6 -16  146.44    1.40   0
   7  -3 -14    7.66    0.59   0
   8  -7 -17    1.35    0.67   0
   8  -2 -13    8.08    0.63   0
   8   1  -8    1.87    0.41   0
   9  -7 -17    2.17    0.80   0
   9  -5 -16    1.20    0.65   0
  10  -7 -17    4.13    0.74   0
  11  -4 -15    1.34    0.63   0
  11  -3 -14   -0.17    0.66   0
  12  -9 -17    1.81    0.92   0
  12  -6 -16   95.78    1.37   0
  13  -7 -16    0.05    0.85   0
  14  -6 -15   11.14    0.83   0
  -2  -5  -6   39.58    0.45   0
   0  -5 -10   56.15    0.64   0
   3 -13 -15   -0.43    0.64   0
   4 -12 -16   44.34    1.00   0
   4 -11 -16    1.52    0.74   0
   4  -9 -16    0.43    0.59   0
   5  -7 -16    1.47    0.58   0
   5  -4 -14   19.14    0.63   0
   5  -3 -13   10.30    0.62   0
   6 -12 -17    5.18    0.76   0
   6 -11 -17    0.17    0.79   0
   6 -10 -17   10.89    0.86   0
   6  -9 -17    5.41    0.69   0
   7 -13 -17    3.11    0.78   0
   8  -4 -15    9.89    0.66   0
   8   0 -10    6.22    0.49   0
   9  -4 -15    0.25    0.70   0
   9  -2 -13    0.30    0.60   0
   9   0 -10   28.29    0.62   0
  10  -4 -15   39.22    0.90   0
  10  -3 -14    8.11    0.72   0
  11  -8 -17    1.90    0.77   0
  -2  -6  -7    2.94    0.33   0
  -1  -6  -9    2.66    0.41   0
   0  -9 -12    0.75    0.53   0
   1  -8 -13    4.71    0.52   0
   1  -6 -12    6.77    0.49   0
   2 -13 -14    7.81    0.67   0
   2  -6 -13   22.26    0.68   0
   3 -12 -15   27.56    0.91   0
   3  -6 -14    2.08    0.53   0
   4 -10 -16  388.09    2.20   0
   4  -5 -14    6.16    0.61   0
   4  -2 -11    5.68    0.45   0
   5 -13 -16    1.41    0.80   0
   6 -14 -16    6.71    0.90   0
   6   1  -7    4.43    0.33   0
   7 -12 -17    1.35    0.73   0
   7  -9 -17    5.88    0.80   0
   7  -6 -16    2.54    0.62   0
   8 -13 -17    3.80    0.80   0
   8  -8 -17   -0.02    0.67   0
   9  -8 -17    1.08    0.70   0
  10  -8 -17   17.83    0.88   0
  11  -9 -17    0.57    0.76   0
  11  -6 -16    0.73    0.70   0
  12  -5 -15    8.92    0.75   0
  13  -8 -16    0.79    0.89   0
  14  -7 -15    7.79    0.95   0
  -1  -8 -10    1.87    0.46   0
  -1  -5  -8    1.33    0.36   0
   0 -10 -12  633.81    2.30   0
   1 -12 -13    7.46    0.68   0
   1  -9 -13    0.87    0.57   0
   2 -12 -14   16.96    0.80   0
   3 -11 -15    0.62    0.68   0
   3 -10 -15    6.72    0.72   0
   3  -9 -15    7.99    0.62   0
   4 -14 -15   60.23    1.15   0
   4  -4 -13   38.74    0.75   0
   4  -3 -12    0.44    0.49   0
   5 -15 -15    7.02    0.81   0
   5  -8 -16   14.24    0.70   0
   6  -2 -12  683.03    2.22   0
   6   0  -9    2.29    0.42   0
   7 -11 -17    2.16    0.73   0
   7 -10 -17    6.52    0.75   0
   7  -1 -11    1.78    0.50   0
   8 -12 -17    1.36    0.76   0
   8  -6 -16  102.33    1.27   0
   9 -12 -17    3.05    0.80   0
   9  -9 -17    8.41    0.88   0
   9  -6 -16    1.65    0.77   0
  10 -11 -17    0.37    0.88   0
  10 -10 -17    2.46    0.90   0
  10  -9 -17    0.14    0.74   0
  10  -6 -16    4.99    0.73   0
  11 -10 -17   -1.04    0.75   0
  12  -7 -16    7.33    0.80   0
  12  -4 -14   13.47    0.84   0
  12  -3 -13   12.45    0.77   0
  13  -6 -15    5.01    0.76   0
  -2  -8  -8  320.35    1.30   0
   0  -7 -11    0.69    0.41   0
   1 -11 -13    3.68    0.63   0
   1  -5 -11    5.37    0.45   0
   1  -4 -10    2.76    0.41   0
   2 -11 -14    3.11    0.66   0
   2 -10 -14   20.32    0.76   0
   2  -5 -12   14.26    0.60   0
   3 -14 -14   28.05    0.98   0
   3  -5 -13    9.31    0.53   0
   5 -12 -16    2.61    0.70   0
   5 -11 -16    2.71    0.77   0
   5 -10 -16    3.28    0.76   0
   5  -9 -16    0.40    0.62   0
   6 -13 -16    1.17    0.83   0
   6  -4 -14    2.33    0.54   0
   6  -3 -13    1.84    0.59   0
   7 -14 -16    0.59    0.77   0
   7  -5 -15    4.83    0.70   0
   8 -11 -17    8.00    0.81   0
   8 -10 -17   15.65    0.86   0
   9 -11 -17    1.89    0.76   0
   9 -10 -17    2.92    0.76   0
  10  -1 -11   42.09    0.79   0
  11  -7 -16    0.60    0.84   0
  11  -5 -15    0.77    0.66   0
  12  -8 -16   21.82    1.06   0
  -1  -9 -10   12.56    0.54   0
   2  -4 -11   14.08    0.56   0
   3  -7 -14   12.28    0.62   0
   3  -4 -12    1.11    0.43   0
   4 -13 -15    1.17    0.67   0
   4  -8 -15   12.23    0.75   0
   5 -14 -15   10.01    0.91   0
   6 -15 -15    1.22    0.77   0
   6  -8 -16   50.92    0.98   0
   7  -7 -16    0.88    0.62   0
   8  -7 -16    0.60    0.76   0
   8  -5 -15    5.70    0.74   0
   8  -1 -11    1.65    0.45   0
   9  -5 -15    0.60    0.73   0
  10  -7 -16   -0.83    0.81   0
  10  -5 -15   12.97    0.76   0
  11  -4 -14   43.90    1.01   0
  11  -3 -13    2.06    0.68   0
  12  -9 -16    0.92    0.92   0
  13  -7 -15    1.92    0.88   0
  13  -5 -14   11.92    0.80   0
  14  -6 -14    9.01    0.82   0
  -1 -10 -10   13.90    0.58   0
   0  -3  -7   -0.11    0.28   0
   1  -7 -12    0.24    0.46   0
   2  -7 -13    1.61    0.51   0
   3 -13 -14    1.73    0.75   0
   4 -12 -15   66.71    1.19   0
   4  -6 -14    3.10    0.54   0
   5  -7 -15    7.30    0.71   0
   5  -5 -14   52.64    0.84   0
   5   0  -8    0.54    0.37   0
   6 -12 -16  114.99    1.48   0
   6  -9 -16    3.46    0.67   0
   6  -6 -15    0.63    0.57   0
   7 -13 -16   -0.10    0.76   0
   7  -3 -13    0.06    0.60   0
   7  -2 -12    0.28    0.48   0
   7   0  -9    0.58    0.42   0
   9  -7 -16    1.27    0.70   0
  11  -8 -16    5.80    0.81   0
  12 -10 -16  245.76    2.24   0
  13  -4 -13    1.86    0.77   0
  -1  -7  -9    0.48    0.41   0
   0  -8 -11   44.87    0.70   0
   0  -6 -10    1.44    0.40   0
   2 -13 -13    0.31    0.69   0
   4 -11 -15    0.99    0.63   0
   4 -10 -15   45.12    0.94   0
   4  -9 -15    2.08    0.61   0
   5 -13 -15   -0.24    0.81   0
   5  -4 -13   13.26    0.64   0
   5  -2 -11   18.14    0.55   0
   6 -14 -15   14.40    0.99   0
   6 -11 -16    1.49    0.70   0
   6 -10 -16    4.91    0.71   0
   7 -12 -16    2.47    0.76   0
   8 -13 -16    4.71    0.82   0
   8  -8 -16   18.74    0.92   0
   8  -3 -13    7.98    0.67   0
   8  -2 -12  450.79    1.94   0
   8   0  -9   26.30    0.58   0
   9  -8 -16    1.71    0.83   0
   9  -4 -14    8.65    0.67   0
   9  -2 -12    1.42    0.59   0
  10  -8 -16  297.80    2.23   0
  10  -3 -13   31.73    0.80   0
  11 -11 -16    1.03    0.93   0
  11  -9 -16    1.41    0.77   0
  11  -6 -15    0.66    0.70   0
  12  -5 -14    8.77    0.85   0
  13  -8 -15    4.71    0.83   0
  14  -7 -14    8.04    0.95   0
   0  -9 -11   -0.17    0.52   0
   0  -5  -9    0.39    0.42   0
   0  -4  -8  427.62    1.36   0
   1  -8 -12    2.94    0.57   0
   2  -8 -13   31.31    0.78   0
   3 -12 -14   36.54    0.90   0
   3  -9 -14    1.45    0.66   0
   3  -6 -13    6.89    0.55   0
   4  -5 -13    4.37    0.59   0
   5 -15 -14   10.65    0.85   0
   5  -8 -15    0.12    0.68   0
   5  -3 -12    2.22    0.48   0
   6  -1 -10    3.28    0.42   0
   7 -11 -16    0.01    0.72   0
   7 -10 -16    0.97    0.70   0
   7  -9 -16    0.88    0.67   0
   7  -6 -15    4.95    0.64   0
   8 -12 -16   19.71    0.95   0
   9 -12 -16    0.75    0.78   0
   9   0  -9   -0.06    0.45   0
  10 -12 -16  159.37    1.86   0
  10 -11 -16    0.61    0.91   0
  10  -9 -16    8.94    0.84   0
  10  -6 -15   10.68    0.87   0
  11 -10 -16    0.65    0.80   0
  12  -7 -15    4.02    0.78   0
  13  -9 -15   -0.17    0.93   0
  13  -6 -14   34.46    1.10   0
   0 -11 -11    0.22    0.57   0
   0 -10 -11   45.80    0.81   0
   1 -12 -12    3.76    0.66   0
   1  -6 -11    3.01    0.46   0
   2 -12 -13   47.78    0.92   0
   2  -6 -12  451.82    1.83   0
   3 -11 -14   -0.15    0.59   0
   3 -10 -14   21.54    0.75   0
   5 -12 -15   15.09    0.82   0
   8 -11 -16   24.39    0.96   0
   8 -10 -16  204.13    1.89   0
   8  -6 -15   11.29    0.73   0
   9 -11 -16    0.36    0.76   0
   9 -10 -16    1.95    0.77   0
   9  -9 -16    0.60    0.71   0
   9  -6 -15   -0.71    0.65   0
  10 -10 -16   55.12    1.23   0
  11  -7 -15    0.20    0.85   0
  11  -5 -14    7.56    0.82   0
  12  -8 -15   47.24    1.25   0
  12  -4 -13   49.11    1.00   0
  12  -3 -12   27.90    0.88   0
  14  -8 -14    7.76    0.99   0
  -2  -6  -6    2.29    0.34   0
  -1  -8  -9   43.58    0.66   0
  -1  -6  -8    1.86    0.39   0
  -1  -4  -6    6.04    0.32   0
   1  -9 -12    1.09    0.50   0
   2 -11 -13   -0.34    0.55   0
   2  -2  -8  241.93    1.02   0
   3  -5 -12    1.91    0.55   0
   4 -15 -13    0.63    0.85   0
   4 -13 -14    8.96    0.76   0
   4  -4 -12 1680.93    3.45   0
   4  -3 -11   59.59    0.78   0
   5 -11 -15    0.53    0.66   0
   5 -10 -15    9.24    0.72   0
   5  -9 -15    1.01    0.63   0
   6 -15 -14    0.93    0.79   0
   6 -13 -15    7.38    0.80   0
   6  -4 -13    0.83    0.53   0
   6  -2 -11   14.32    0.55   0
   6   0  -8    2.31    0.40   0
   6   1  -6    1.67    0.32   0
   7  -7 -15    8.45    0.79   0
   7  -1 -10   11.14    0.55   0
   8 -14 -15   50.33    1.25   0
  10  -5 -14   16.31    0.88   0
  12  -9 -15   18.54    1.10   0
  13  -7 -14    8.55    0.95   0
  13  -5 -13    1.05    0.82   0
  14  -6 -13   38.25    1.15   0
  -1  -5  -7    0.54    0.34   0
   0  -7 -10    0.70    0.41   0
   1  -5 -10   10.81    0.48   0
   1  -3  -8    1.18    0.35   0
   2  -5 -11   10.86    0.58   0
   3  -7 -13    0.52    0.54   0
   5  -1  -9    2.28    0.45   0
   6  -8 -15    6.93    0.68   0
   6  -3 -12    0.58    0.50   0
   7 -13 -15    1.75    0.79   0
   8  -7 -15   15.63    0.80   0
   8  -5 -14    0.31    0.62   0
   8  -1 -10    0.86    0.52   0
   9  -7 -15   18.83    0.94   0
   9  -5 -14    6.09    0.69   0
  10  -7 -15   27.64    0.95   0
  10  -1 -10    6.55    0.58   0
  11  -8 -15   14.39    0.99   0
  11  -4 -13    0.76    0.63   0
  11  -3 -12    0.34    0.68   0
  12 -10 -15   25.87    1.07   0
  12  -6 -14    5.93    0.78   0
  13  -4 -12    0.95    0.77   0
   3 -13 -13    0.65    0.66   0
   3  -4 -11   14.52    0.52   0
   4 -12 -14   32.29    0.92   0
   5  -5 -13    6.53    0.56   0
   6 -11 -15    0.44    0.70   0
   6 -10 -15   17.58    0.84   0
   6  -9 -15    0.67    0.65   0
   7  -4 -13    9.61    0.63   0
   8 -13 -15    0.72    0.80   0
   9 -13 -15    0.08    0.81   0
   8 -13  -4    2.83    0.61   0
   9 -14  -3    0.71    0.74   0
  10 -14  -3   39.83    1.01   0
  11 -14  -3    1.77    0.71   0
  12 -16   1   18.99    0.91   0
  12 -15  -1    3.30    0.77   0
  13 -13  -4   -0.23    0.83   0
  13 -12  -5    4.89    0.76   0
  13 -11  -6   42.39    1.05   0
  13  -8  -8    0.61    0.63   0
  14 -17   5    2.57    0.82   0
  14 -16   2   10.57    0.95   0
  14  -9  -7    1.73    0.70   0
  14  -7  -8    0.17    0.65   0
  15 -17   7    1.02    0.65   0
  15 -16   3    0.40    0.73   0
  15 -12  -4    1.56    0.76   0
  15 -11  -5    1.85    0.75   0
  15  -8  -7   -0.07    0.70   0
  16 -17   9    0.40    0.58   0
  16  -6  -7   -0.23    0.69   0
  17 -15   3    1.17    0.71   0
  17 -14   1    0.88    0.74   0
  17  -9  -5    4.12    0.80   0
  17  -7  -6    6.40    0.81   0
  18 -16  10    5.11    0.58   0
  18 -15   5    0.57    0.66   0
  18 -12  -1   20.58    0.96   0
  18  -9  -4    3.23    0.83   0
  18  -7  -5    0.54    0.76   0
  19 -15   8    0.77    0.58   0
  19 -10  -2   25.99    1.11   0
  20 -14   8   27.51    0.71   0
  20 -11   1    6.68    0.78   0
  20  -8  -2    7.51    0.95   0
  21 -12   5    2.86    0.63   0
  21 -11   3    0.88    0.76   0
  21 -10   2    4.17    0.73   0
  21  -8   0    0.73    0.73   0
  21  -6  -1    1.01    0.75   0
  22  -9   3    6.73    0.80   0
  10  -9  -8   -0.79    0.42   0
  11  -9  -8    1.64    0.58   0
  12 -14  -3   18.91    0.90   0
  12  -9  -8    2.23    0.72   0
  13 -17   4    2.16    0.72   0
  13 -15  -1    0.87    0.76   0
  13 -10  -7    1.35    0.68   0
  13  -5  -9   -0.08    0.63   0
  15 -13  -3   -0.05    0.76   0
  15  -6  -8    1.71    0.78   0
  15  -5  -8    1.60    0.64   0
  15  -4  -8    0.59    0.61   0
  16 -17   8    0.51    0.60   0
  16 -16   4    5.14    0.74   0
  16  -9  -6    0.27    0.75   0
  16  -7  -7    1.44    0.73   0
  17 -16   6    0.49    0.65   0
  18 -16   9    4.44    0.59   0
  18 -14   2   10.47    0.81   0
  19 -15   7   -0.15    0.67   0
  19 -14   4    1.15    0.67   0
  19 -12   0    0.09    0.85   0
  19 -11  -1    0.84    0.77   0
  19  -9  -3    1.24    0.82   0
  20 -14   7    3.77    0.61   0
  20 -13   4    0.33    0.65   0
  20 -12   2    6.46    0.76   0
  21  -7  -1   -0.32    0.85   0
  22 -11   6   -0.08    0.56   0
  22 -10   4   30.23    0.87   0
  22  -8   2   10.91    0.77   0
  22  -7   1   12.84    0.90   0
  23  -9   6    2.70    0.65   0
  23  -8   5   -0.18    0.57   0
  23  -7   4    0.03    0.67   0
   7 -13  -4    1.01    0.55   0
   8 -14  -3   51.60    1.01   0
  10 -16   0  127.13    1.58   0
  10 -15  -2   10.86    0.90   0
  10 -12  -6    0.82    0.63   0
  10 -11  -7    1.32    0.71   0
  11 -16   0   -0.65    0.84   0
  11 -15  -2    7.76    0.90   0
  11 -12  -6    7.74    0.75   0
  11 -11  -7    1.59    0.74   0
  12  -7  -9    9.84    0.67   0
  13 -14  -3    0.58    0.75   0
  13  -6  -9    1.44    0.67   0
  14 -13  -4    2.27    0.78   0
  14 -12  -5    0.25    0.74   0
  14  -8  -8  161.45    1.67   0
  15 -15   0    0.43    0.77   0
  15  -9  -7    0.28    0.73   0
  16 -15   1    3.53    0.77   0
  16 -14  -1    8.95    0.85   0
  17 -16   5    0.76    0.76   0
  17 -14   0   -1.31    0.85   0
  17  -8  -6   10.76    0.87   0
  18 -16   8    6.14    0.62   0
  18 -15   4    0.66    0.67   0
  18  -8  -5    0.16    0.79   0
  18  -5  -6    5.33    0.89   0
  20 -10  -1   18.55    1.03   0
  20  -7  -3    1.60    0.90   0
  21 -13   7    0.63    0.55   0
  21 -12   4    1.36    0.72   0
  21 -10   1    0.65    0.72   0
  21  -9   0   -0.52    0.72   0
   9 -15  -2    2.74    0.69   0
   9 -13  -5    0.63    0.73   0
   9 -12  -6    1.47    0.61   0
   9 -11  -7    0.77    0.58   0
  10 -13  -5    2.47    0.69   0
  11 -13  -5    9.62    0.78   0
  11  -8  -9   -0.29    0.63   0
  12 -16   0  124.14    1.57   0
  12 -15  -2    4.34    0.79   0
  12 -13  -5    8.67    0.80   0
  12 -12  -6    0.80    0.71   0
  12 -11  -7    1.68    0.69   0
  13 -17   3    2.39    0.86   0
  13  -9  -8   -0.10    0.65   0
  13  -7  -9    0.99    0.72   0
  14 -17   4    3.46    0.74   0
  14 -16   1    7.86    0.83   0
  14 -10  -7    9.30    0.81   0
  14  -5  -9    8.16    0.76   0
  15 -17   5    0.48    0.69   0
  15 -16   2    2.48    0.76   0
  15  -7  -8   -0.30    0.69   0
  16 -17   7    0.13    0.62   0
  16 -16   3    3.26    0.84   0
  16 -11  -5    1.72    0.79   0
  16 -10  -6    1.03    0.90   0
  16  -8  -7    0.30    0.74   0
  17 -17  10    0.81    0.53   0
  17 -15   2    0.44    0.71   0
  17 -10  -5    3.63    0.83   0
  17  -6  -7    3.90    0.89   0
  17  -5  -7    0.43    0.71   0
  18 -16   7   -0.67    0.67   0
  18 -12  -2   14.61    0.91   0
  18 -11  -3    5.25    0.85   0
  18  -6  -6    0.29    0.77   0
  19 -15   6    4.72    0.65   0
  19 -14   3    1.07    0.78   0
  19  -5  -5    0.58    0.88   0
  20 -14   6    0.59    0.59   0
  20 -13   3    0.52    0.76   0
  20 -11   0    1.26    0.76   0
  20  -9  -2    6.02    0.83   0
  21 -13   6    4.69    0.68   0
  21 -11   2    1.21    0.68   0
  21  -8  -1    0.70    0.75   0
  21  -6  -2    0.99    0.87   0
  22 -11   5    1.17    0.59   0
  22  -9   2    7.50    0.72   0
  22  -8   1   15.68    0.91   0
  23  -8   4    0.61    0.67   0
   7 -14  -3    0.12    0.60   0
   8 -13  -5   -0.11    0.68   0
   8 -12  -6   -0.26    0.56   0
  10 -14  -4   58.43    1.15   0
  10 -10  -8    1.68    0.58   0
  11 -14  -4    1.77    0.74   0
  11 -10  -8    0.42    0.62   0
  12 -14  -4   21.04    1.03   0
  12  -8  -9   11.62    0.71   0
  13 -15  -2    6.39    0.82   0
  13 -12  -6   41.86    1.09   0
  13 -11  -7    7.50    0.87   0
  14 -14  -3    1.32    0.77   0
  14  -9  -8    0.58    0.82   0
  14  -6  -9    5.28    0.68   0
  14  -4  -9   24.27    0.79   0
  15 -13  -4   -0.14    0.90   0
  15 -12  -5    2.75    0.79   0
  15 -11  -6    7.47    0.83   0
  15  -8  -8    2.16    0.84   0
  16 -17   6    1.51    0.74   0
  16  -6  -8   31.15    1.06   0
  16  -5  -8    2.50    0.71   0
  16  -4  -8    2.93    0.79   0
  17 -17   9    0.21    0.55   0
  17 -13  -2    1.85    0.79   0
  17  -9  -6   17.04    0.95   0
  17  -7  -7   -1.10    0.87   0
  18 -15   3    0.05    0.78   0
  18 -14   1   25.55    0.95   0
  18  -9  -5    0.98    0.81   0
  18  -7  -6    0.10    0.89   0
  19 -11  -2    2.65    0.80   0
  19 -10  -3    1.83    0.80   0
  19  -6  -5    1.04    0.78   0
  20 -12   1   13.44    0.83   0
  20  -8  -3    3.63    0.82   0
  22 -10   3   11.83    0.74   0
  23  -9   5    1.58    0.56   0
  23  -7   3    0.43    0.61   0
   9 -14  -4    2.14    0.68   0
  13 -10  -8    0.58    0.80   0
  13  -8  -9    3.47    0.68   0
  14 -17   3    1.17    0.73   0
  14  -7  -9    4.48    0.81   0
  15 -17   4    0.08    0.80   0
  15 -16   1    2.17    0.88   0
  15 -15  -1    0.66    0.77   0
  15 -10  -7   -0.04    0.76   0
  16 -15   0    0.67    0.75   0
  16 -14  -2    8.54    0.97   0
  16  -9  -7    0.19    0.76   0
  17 -17   8   -0.31    0.64   0
  17 -16   4   -0.58    0.66   0
  17 -15   1    0.80    0.84   0
  18 -16   6   -0.14    0.61   0
  19 -15   5    0.51    0.62   0
  19 -12  -1    1.23    0.76   0
  19  -9  -4    1.08    0.81   0
  20 -14   5   -0.23    0.59   0
  20  -6  -4   45.71    1.23   0
  21 -13   5    0.50    0.67   0
  21 -12   3    0.26    0.63   0
  21 -10   0    1.70    0.83   0
  21  -9  -1    0.12    0.84   0
  21  -7  -2    1.35    0.76   0
  22 -11   4    0.75    0.60   0
  22  -7   0    5.27    0.76   0
   8 -14  -4  121.88    1.42   0
  10 -16  -1   71.49    1.26   0
  10 -15  -3    1.81    0.74   0
  11 -16  -1   11.80    0.85   0
  11 -15  -3    2.81    0.77   0
  11  -9  -9   10.23    0.69   0
  12 -16  -1   18.13    1.03   0
  12 -15  -3    1.17    0.89   0
  12  -9  -9   11.12    0.82   0
  13 -17   2    0.38    0.75   0
  13 -14  -4    2.25    0.78   0
  14 -16   0    6.57    0.83   0
  14 -13  -5    1.13    0.77   0
  14 -12  -6    1.98    0.77   0
  14 -11  -7    1.32    0.74   0
  15  -5  -9    0.09    0.75   0
  15  -4  -9    0.91    0.73   0
  16 -17   5    0.61    0.75   0
  16  -7  -8    0.05    0.74   0
  17 -14  -1    1.26    0.76   0
  17  -8  -7   -0.13    0.77   0
  18 -11  -4    4.12    0.85   0
  18  -8  -6    0.90    0.81   0
  19 -14   2    4.28    0.72   0
  19 -13   0    0.37    0.72   0
  20 -13   2    4.31    0.70   0
  20 -11  -1    8.35    0.83   0
  20 -10  -2   15.59    0.91   0
  20  -9  -3    5.69    0.95   0
  20  -7  -4    0.19    0.91   0
  21 -11   1   -0.02    0.68   0
  21  -8  -2   29.59    1.08   0
  22 -10   2   19.40    0.89   0
  22  -9   1   11.65    0.77   0
  23  -9   4    0.31    0.65   0
  23  -8   3    0.67    0.68   0
   7 -13  -5    9.33    0.66   0
   9 -15  -3    2.07    0.71   0
   9 -12  -7    1.58    0.72   0
  10 -13  -6    1.01    0.69   0
  10 -12  -7    1.73    0.67   0
  10 -11  -8    2.01    0.73   0
  11 -13  -6   37.83    1.04   0
  11 -12  -7    2.67    0.72   0
  11 -11  -8    0.11    0.64   0
  12 -13  -6   13.22    0.96   0
  12 -12  -7    3.60    0.75   0
  12  -6 -10    4.46    0.60   0
  13  -9  -9    0.78    0.79   0
  13  -5 -10    2.37    0.68   0
  14 -14  -4    4.55    0.82   0
  14 -10  -8   53.32    1.18   0
  14  -8  -9   53.38    1.13   0
  15 -17   3    0.20    0.81   0
  15  -9  -8    0.53    0.75   0
  15  -6  -9    1.32    0.69   0
  16 -12  -5    1.06    0.79   0
  16 -11  -6   10.19    0.89   0
  16  -8  -8    7.15    0.95   0
  17 -17   7    0.81    0.59   0
  17 -16   3    1.90    0.70   0
  17 -13  -3    0.80    0.79   0
  17 -10  -6    8.57    0.88   0
  18 -16   5    2.16    0.64   0
  18 -15   2    4.07    0.72   0
  18 -14   0  104.49    1.44   0
  18 -12  -3   23.91    1.00   0
  18  -5  -7    0.88    0.87   0
  19 -15   4   -0.22    0.71   0
  19 -11  -3    1.40    0.80   0
  19 -10  -4    0.97    0.94   0
  20 -14   4    8.69    0.69   0
  20 -12   0   77.30    1.27   0
  21 -13   4    1.17    0.69   0
  21 -12   2    6.57    0.80   0
  22  -8   0   93.14    1.32   0
   7 -14  -4    1.45    0.71   0
   8 -15  -3    0.06    0.76   0
   9 -13  -6    1.57    0.66   0
   9 -11  -8    1.29    0.61   0
  10 -14  -5   15.15    0.85   0
  11 -14  -5    1.91    0.75   0
  12 -14  -5    1.27    0.88   0
  12 -11  -8    9.57    0.79   0
  12  -7 -10    4.35    0.63   0
  13 -17   1    0.40    0.87   0
  13 -15  -3   -0.22    0.77   0
  13 -13  -6    8.52    0.96   0
  13 -12  -7    1.39    0.76   0
  13  -6 -10   18.43    0.77   0
  14 -17   2    6.27    0.79   0
  15 -16   0   -0.65    0.87   0
  15 -15  -2    2.50    0.81   0
  15 -13  -5    0.24    0.79   0
  15 -12  -6   38.36    1.12   0
  15 -11  -7    0.35    0.77   0
  15  -7  -9    2.21    0.73   0
  16 -17   4    1.02    0.77   0
  16 -16   1   20.21    0.99   0
  16 -15  -1    3.77    0.79   0
  16 -10  -7   -0.24    0.78   0
  17 -15   0    0.76    0.73   0
  17  -9  -7    0.22    0.93   0
  17  -6  -8   -0.43    0.87   0
  17  -5  -8   -0.18    0.73   0
  18  -6  -7    2.22    0.79   0
  19 -14   1    0.47    0.78   0
  19 -12  -2    1.69    0.77   0
  19  -6  -6    4.51    0.82   0
  20  -8  -4    7.23    0.87   0
  21 -10  -1    0.61    0.83   0
  21  -7  -3    2.62    0.89   0
  22 -11   3    6.49    0.66   0
   8 -13  -6   -0.08    0.71   0
   8 -12  -7    1.33    0.60   0
   9 -14  -5    4.80    0.73   0
  10 -16  -2   29.43    1.09   0
  10 -10  -9   22.67    0.80   0
  11 -16  -2   11.64    0.87   0
  11 -10  -9    5.68    0.69   0
  11  -8 -10    6.13    0.63   0
  12 -16  -2    7.04    0.96   0
  12 -10  -9   30.16    0.94   0
  13 -14  -5    1.85    0.90   0
  13 -11  -8    0.45    0.72   0
  13  -7 -10    2.22    0.66   0
  14 -16  -1    8.05    0.86   0
  14  -9  -9    7.49    0.81   0
  14  -6 -10   10.25    0.84   0
  14  -5 -10   10.73    0.81   0
  14  -4 -10   10.40    0.78   0
  15 -10  -8    0.68    0.78   0
  15  -8  -9    2.06    0.75   0
  16 -14  -3   14.86    0.93   0
  16  -9  -8    0.44    0.90   0
  16  -6  -9    6.08    0.89   0
  16  -5  -9    3.37    0.84   0
  17 -16   2    3.57    0.83   0
  17 -14  -2    6.98    0.83   0
  17  -7  -8    0.00    0.91   0
  18 -16   4   15.43    0.77   0
  18 -14  -1   27.80    1.06   0
  18  -7  -7    0.77    0.79   0
  19 -15   3    0.21    0.73   0
  19 -13  -1    0.00    0.73   0
  19  -9  -5    0.82    0.82   0
  20 -14   3    4.03    0.66   0
  20 -13   1    5.42    0.71   0
  20 -10  -3   24.59    0.99   0
  20  -6  -5    2.21    0.93   0
  21 -11   0   -0.12    0.69   0
  21  -9  -2    2.04    0.76   0
  22 -10   1   30.89    0.98   0
  22  -9   0    4.46    0.82   0
  23  -9   3    0.52    0.57   0
  23  -8   2    1.39    0.60   0
   8 -14  -5    0.77    0.76   0
   9 -10  -9   14.20    0.70   0
  10 -15  -4    1.83    0.76   0
  11 -17   0   -0.70    0.74   0
  11 -15  -4    2.02    0.78   0
  12 -15  -4    7.04    0.84   0
  13 -10  -9    0.91    0.72   0
  13  -8 -10   12.06    0.88   0
  14 -17   1    1.22    0.86   0
  14 -13  -6    2.84    0.82   0
  14 -12  -7    8.75    0.86   0
  14 -11  -8    1.92    0.77   0
  14  -7 -10    6.95    0.86   0
  15 -18   6    2.09    0.64   0
  15 -17   2    0.62    0.71   0
  16  -7  -9    1.39    0.88   0
  17 -17   5    1.62    0.71   0
  17 -13  -4    0.52    0.92   0
  18 -15   1    2.95    0.71   0
  18 -12  -4   93.78    1.47   0
  18 -11  -5    1.99    0.83   0
  18  -8  -7    3.92    0.98   0
  19 -16   6   14.29    0.75   0
  20 -12  -1   13.15    0.84   0
  20  -9  -4    2.23    0.81   0
  20  -7  -5    0.31    0.92   0
  21 -13   3    1.20    0.60   0
  21 -12   1    2.63    0.67   0
  21  -8  -3   -0.51    0.86   0
  22 -12   4   22.97    0.75   0
  22 -11   2    9.82    0.70   0
  22  -8  -1   15.66    0.93   0
   7 -13  -6    7.22    0.74   0
   9 -15  -4    1.43    0.72   0
  10 -13  -7    0.52    0.82   0
  11 -13  -7    4.98    0.78   0
  11 -12  -8    2.10    0.74   0
  11  -9 -10   25.48    0.84   0
  12 -13  -7    0.11    0.87   0
  12 -12  -8   83.78    1.44   0
  12  -9 -10   12.02    0.86   0
  13 -17   0   -0.49    0.88   0
  13 -15  -4    0.19    0.79   0
  14 -18   4    0.36    0.79   0
  14 -14  -5    0.34    0.80   0
  15 -16  -1    0.63    0.77   0
  15 -15  -3    4.75    0.95   0
  15  -9  -9   -0.04    0.76   0
  15  -5 -10    3.59    0.81   0
  16 -17   3    0.14    0.67   0
  16 -15  -2    4.70    0.82   0
  16 -11  -7    0.67    0.81   0
  17 -15  -1    0.32    0.73   0
  17 -10  -7    0.81    0.81   0
  17  -8  -8    0.62    0.79   0
  18 -16   3    7.22    0.79   0
  18 -13  -3    2.72    0.79   0
  19 -14   0    0.55    0.70   0
  19 -12  -3    0.52    0.77   0
  19 -11  -4    1.01    0.79   0
  19 -10  -5    1.02    0.95   0
  20 -15   5    0.98    0.56   0
  20 -14   2    7.34    0.79   0
  20 -13   0    0.20    0.79   0
  23  -9   2    0.13    0.67   0
   8 -15  -4   11.05    0.87   0
   9 -13  -7    0.05    0.78   0
   9 -12  -8    1.42    0.76   0
  10 -14  -6    0.70    0.72   0
  10 -11  -9   20.67    0.84   0
  11 -16  -3    1.53    0.91   0
  11 -14  -6    5.82    0.81   0
  11 -11  -9    6.27    0.74   0
  12 -14  -6    2.95    0.92   0
  12 -11  -9    0.73    0.83   0
  12  -6 -11    5.99    0.72   0
  13 -13  -7    3.17    0.93   0
  13 -12  -8   -0.75    0.89   0
  13  -9 -10    3.61    0.83   0
  14 -16  -2   10.38    0.89   0
  14 -10  -9   18.48    0.94   0
  14  -8 -10   20.26    0.91   0
  15 -18   5    0.28    0.63   0
  15 -17   1    0.24    0.83   0
  15 -13  -6    6.83    0.87   0
  15 -11  -8    0.17    0.92   0
  15  -6 -10   30.28    0.97   0
  15  -4 -10    0.33    0.65   0
  16 -18   7   -0.72    0.55   0
  16 -14  -4   36.65    1.11   0
  16 -10  -8   21.25    1.01   0
  16  -8  -9   -0.29    0.78   0
  17 -16   1    0.57    0.70   0
  17 -14  -3    1.02    0.77   0
  18 -15   0    1.05    0.71   0
  18  -6  -8   10.63    0.99   0
  18  -5  -8    0.08    0.89   0
  19 -16   5    0.81    0.66   0
  19 -15   2    1.31    0.66   0
  19 -13  -2    0.29    0.73   0
  20 -11  -3    6.01    0.92   0
  20  -8  -5    0.85    0.80   0
  21 -13   2    1.72    0.62   0
  21 -11  -1   -0.29    0.69   0
  21 -10  -2    2.99    0.75   0
  21  -9  -3    0.34    0.86   0
  21  -7  -4    1.93    0.89   0
  22 -12   3   13.74    0.69   0
  22 -10   0  161.57    1.58   0
  22  -9  -1   11.67    0.88   0
  23  -8   1    0.40    0.60   0
   7 -14  -5    0.28    0.62   0
   9 -14  -6    0.97    0.71   0
   9 -11  -9   17.65    0.79   0
  10 -16  -3   37.01    1.07   0
  11 -17  -1   -0.19    0.88   0
  11 -15  -5    2.67    0.92   0
  11  -7 -11    5.40    0.63   0
  12 -16  -3    2.46    0.81   0
  12  -7 -11    1.68    0.63   0
  13  -6 -11    1.85    0.73   0
  13  -5 -11   -0.08    0.59   0
  14 -18   3    2.14    0.81   0
  14 -17   0    1.14    0.76   0
  15  -7 -10    5.67    0.78   0
  16 -18   6    0.39    0.66   0
  16 -17   2    3.49    0.72   0
  17  -9  -8    1.44    0.84   0
  17  -6  -9   -0.35    0.76   0
  17  -5  -9    0.66    0.75   0
  18  -7  -8    0.97    0.94   0
  19  -9  -6    8.66    0.91   0
  20 -15   4   -0.12    0.56   0
  20 -12  -2    6.01    0.78   0
  20 -10  -4   89.93    1.43   0
  21 -12   0    1.81    0.67   0
  22 -11   1   10.07    0.72   0
  22  -8  -2   11.95    0.91   0
   8 -13  -7    0.08    0.64   0
   8 -12  -8   29.79    0.87   0
   9 -16  -3    1.52    0.75   0
  10 -10 -10   21.68    0.82   0
  11 -10 -10   12.75    0.78   0
  11  -8 -11   -0.09    0.59   0
  12 -15  -5    0.69    0.79   0
  12 -10 -10   16.60    0.85   0
  12  -8 -11   59.07    1.19   0
  13 -17  -1    0.42    0.89   0
  13  -7 -11    1.75    0.68   0
  13  -4 -11    1.84    0.59   0
  14 -13  -7   -0.27    0.80   0
  14 -12  -8   94.15    1.50   0
  14  -9 -10    5.82    0.81   0
  15 -18   4    0.10    0.64   0
  15 -16  -2    2.61    0.91   0
  15 -10  -9    1.26    0.81   0
  15  -8 -10    3.23    0.79   0
  16 -15  -3    1.18    0.78   0
  16  -9  -9    1.09    0.80   0
  16  -5 -10    9.09    0.91   0
  17 -16   0   -0.78    0.82   0
  17 -15  -2    1.46    0.75   0
  17  -7  -9   -0.39    0.78   0
  18 -16   2    9.06    0.73   0
  18 -13  -4    7.44    0.85   0
  18 -12  -5    6.03    0.87   0
  18 -11  -6    0.74    0.83   0
  19 -16   4   -0.67    0.65   0
  19 -15   1   -0.47    0.74   0
  19 -14  -1    0.60    0.71   0
  19 -12  -4    0.79    0.89   0
  19 -11  -5    1.19    0.94   0
  20 -14   1    8.31    0.72   0
  20 -13  -1    4.96    0.83   0
  20  -9  -5    0.32    0.80   0
  20  -7  -6    4.82    0.96   0
  20  -6  -6    0.21    0.80   0
  21  -8  -4    0.81    0.77   0
  23  -9   1   -0.37    0.67   0
   8 -14  -6    1.05    0.68   0
   8 -11  -9   -0.57    0.58   0
   9 -15  -5    2.79    0.76   0
   9 -10 -10   47.58    0.97   0
  10  -8 -11   17.15    0.72   0
  11 -13  -8    1.66    0.88   0
  13 -15  -5    1.03    0.81   0
  13 -10 -10    2.75    0.77   0
  13  -8 -11    0.74    0.80   0
  14 -16  -3   20.52    1.09   0
  14 -14  -6   -0.87    0.80   0
  14 -11  -9    2.83    0.80   0
  14  -6 -11   47.44    1.07   0
  14  -5 -11   24.01    0.87   0
  14  -4 -11   36.51    1.00   0
  15 -17   0   -1.57    0.83   0
  15 -15  -4    1.41    0.81   0
  16 -18   5    0.41    0.59   0
  16 -17   1    2.05    0.82   0
  16 -14  -5    2.91    0.94   0
  16 -11  -8    0.63    0.83   0
  16  -7 -10    2.69    0.92   0
  16  -6 -10    0.95    0.76   0
  17 -14  -4    1.84    0.79   0
  17 -10  -8    0.84    0.83   0
  17  -8  -9   -0.78    0.93   0
  18 -17   5   -0.04    0.56   0
  18 -15  -1    2.58    0.73   0
  18  -8  -8   73.23    1.40   0
  19 -13  -3   -0.15    0.85   0
  19 -10  -6    2.67    0.84   0
  20 -15   3    0.69    0.58   0
  21 -13   1    0.44    0.61   0
  21 -11  -2    0.50    0.72   0
  21 -10  -3   -0.55    0.72   0
  22 -10  -1   31.39    1.00   0
  23  -8   0    0.79    0.70   0
   7 -13  -7    5.07    0.75   0
   7 -12  -8    1.75    0.68   0
   8 -15  -5    2.28    0.82   0
  10 -16  -4   93.06    1.50   0
  10 -14  -7    4.59    0.90   0
  10 -13  -8    1.44    0.74   0
  10 -12  -9   19.82    0.89   0
  10  -9 -11    0.29    0.68   0
  11 -17  -2    2.65    0.92   0
  11 -16  -4    2.29    0.80   0
  11 -14  -7    1.14    0.79   0
  11 -12  -9    2.60    0.76   0
  11  -9 -11    5.65    0.69   0
  12 -16  -4    3.43    0.95   0
  12 -14  -7   13.36    1.03   0
  12 -13  -8    2.00    0.80   0
  12 -12  -9   41.48    1.12   0
  12  -9 -11   19.79    0.95   0
  13 -18   1    1.67    0.86   0
  13 -13  -8    0.07    0.92   0
  14 -17  -1    1.38    0.77   0
  14 -10 -10   12.50    0.91   0
  14  -7 -11   23.09    0.93   0
  15 -18   3   -0.29    0.65   0
  15 -13  -7    1.42    0.84   0
  15  -9 -10    1.13    0.80   0
  16 -10  -9    4.81    1.00   0
  18 -16   1   13.13    0.78   0
  18 -14  -3    2.70    0.77   0
  19 -16   3    0.03    0.67   0
  20 -12  -3    1.81    0.75   0
  20 -11  -4    2.14    0.79   0
  20 -10  -5    4.34    0.95   0
  20  -8  -6   -0.68    0.79   0
  21 -12  -1    3.47    0.69   0
  21  -9  -4    0.89    0.76   0
  21  -7  -5    0.97    0.89   0
  22 -11   0    2.07    0.65   0
   7 -14  -6    1.15    0.65   0
   9 -16  -4    5.09    0.91   0
   9 -14  -7    0.55    0.84   0
   9 -13  -8    0.08    0.70   0
   9 -12  -9   11.40    0.77   0
  10 -11 -10   10.45    0.77   0
  11 -15  -6   16.06    1.05   0
  11 -11 -10    0.45    0.71   0
  12 -11 -10    4.46    0.78   0
  13 -17  -2    0.58    0.91   0
  13 -14  -7    0.44    0.81   0
  13 -12  -9    2.27    0.81   0
  13  -9 -11    1.45    0.74   0
  14  -8 -11   26.09    0.98   0
  15 -16  -3    0.14    0.90   0
  15 -11  -9    2.73    0.84   0
  15  -6 -11    1.24    0.74   0
  15  -5 -11    1.06    0.70   0
  16 -18   4   14.56    0.73   0
  16 -15  -4    5.77    0.94   0
  16  -8 -10    2.33    0.82   0
  17 -17   2    1.25    0.66   0
  17 -16  -1    1.61    0.84   0
  17 -15  -3   -0.30    0.74   0
  17 -12  -7    1.34    0.97   0
  17  -9  -9    1.36    0.84   0
  18 -12  -6    0.63    0.95   0
  18  -6  -9    4.57    0.96   0
  19 -15   0    0.28    0.65   0
  19 -14  -2    4.72    0.75   0
  19  -9  -7   -1.02    0.83   0
  20 -13  -2    4.71    0.83   0
  21 -13   0   -0.18    0.71   0
  22  -8  -3   10.21    0.89   0
  23  -9   0   -0.14    0.68   0
   8 -13  -8    0.26    0.77   0
   9 -11 -10   22.94    0.85   0
   9  -9 -11    0.35    0.54   0
  10 -15  -6    3.87    0.81   0
  11  -7 -12    1.28    0.70   0
  12 -15  -6   11.04    0.91   0
  12  -6 -12  239.41    1.87   0
  12  -5 -12    2.23    0.60   0
  13 -15  -6    5.33    1.00   0
  14 -18   1   36.43    1.09   0
  14 -14  -7    0.12    0.96   0
  14 -12  -9   27.75    1.06   0
  15 -18   2    3.78    0.80   0
  15 -17  -1   -0.76    0.73   0
  15 -15  -5    1.53    0.82   0
  15 -10 -10   30.46    1.10   0
  15  -7 -11   -0.39    0.74   0
  15  -4 -11    2.64    0.70   0
  16 -17   0    1.28    0.72   0
  16  -9 -10    1.12    0.96   0
  17  -6 -10    4.42    0.94   0
  17  -5 -10    5.20    0.92   0
  18 -15  -2    3.54    0.74   0
  18 -13  -5    0.55    0.78   0
  18 -11  -7    0.87    0.84   0
  18  -7  -9    5.90    0.88   0
  19 -12  -5    2.46    0.80   0
  19 -11  -6    6.47    0.87   0
  20  -9  -6   -0.29    0.80   0
  21 -14   2   -0.05    0.56   0
  21 -11  -3    0.49    0.82   0
  21  -8  -5   -0.46    0.75   0
  23  -8  -1   -0.25    0.70   0
   8 -14  -7    5.75    0.75   0
   8 -12  -9   26.92    0.88   0
   9 -15  -6   20.24    0.94   0
  10 -10 -11   89.32    1.29   0
  11 -17  -3    0.35    0.92   0
  12 -10 -11   46.56    1.12   0
  12  -7 -12   18.43    0.82   0
  13 -18   0    0.80    0.86   0
  13  -7 -12    1.02    0.81   0
  13  -6 -12    3.72    0.69   0
  13  -5 -12    0.11    0.62   0
  13  -4 -12    2.40    0.70   0
  14 -17  -2    5.01    0.82   0
  14 -16  -4   39.81    1.14   0
  14 -11 -10    8.78    0.89   0
  14  -9 -11    3.00    0.81   0
  15  -8 -11    2.44    0.81   0
  16 -18   3   10.46    0.71   0
  16 -14  -6    0.19    0.80   0
  16 -11  -9    0.54    0.84   0
  17 -17   1   -0.47    0.65   0
  17 -14  -5    1.26    0.79   0
  17  -7 -10    0.44    0.81   0
  18 -16   0   27.31    0.89   0
  18 -14  -4    2.11    0.77   0
  18 -10  -8    1.98    0.87   0
  19 -16   2    1.38    0.60   0
  19 -13  -4   -0.13    0.74   0
  19 -10  -7   -0.61    0.81   0
  19  -8  -8   -0.17    0.84   0
  20 -14  -1    8.18    0.82   0
  20 -12  -4    0.70    0.85   0
  20 -11  -5    0.34    0.89   0
  20  -7  -7    0.97    0.81   0
  21 -12  -2    5.83    0.72   0
  21 -10  -4    0.33    0.73   0
  22 -11  -1   11.06    0.73   0
  22  -9  -3    5.58    0.83   0
   8 -15  -6   10.36    0.91   0
   8 -11 -10    4.19    0.65   0
   9 -10 -11    0.08    0.60   0
  10 -17  -3    0.02    0.77   0
  10 -16  -5    4.85    0.95   0
  10 -13  -9    0.37    0.74   0
  10  -8 -12  403.36    2.34   0
  11 -16  -5    6.00    0.86   0
  11 -14  -8    1.00    0.80   0
  11 -13  -9    0.29    0.77   0
  11 -12 -10    3.02    0.78   0
  11  -8 -12    3.00    0.66   0
  12 -16  -5   -0.24    0.82   0
  12 -14  -8   76.34    1.48   0
  12 -13  -9    2.63    0.82   0
  12 -12 -10   18.64    1.06   0
  12  -8 -12  750.02    3.37   0
  13 -17  -3    3.29    0.94   0
  13 -10 -11    3.38    0.80   0
  13  -8 -12    2.54    0.85   0
  14  -6 -12  580.52    3.05   0
  14  -5 -12    1.81    0.80   0
  15 -18   1    0.40    0.79   0
  15 -12  -9    1.45    0.84   0
  16 -16  -3    4.28    0.79   0
  16  -7 -11    0.14    0.92   0
  16  -6 -11    3.81    0.81   0
  16  -5 -11    6.20    0.80   0
  17 -16  -2    4.29    0.85   0
  17 -15  -4    1.83    0.87   0
  17  -8 -10    4.89    0.88   0
  19 -15  -1    0.44    0.66   0
  20 -15   1    2.53    0.61   0
  20 -13  -3    0.44    0.79   0
  20 -10  -6    1.07    0.91   0
  20  -8  -7    1.06    0.81   0
  21 -14   1    0.28    0.56   0
  21 -13  -1    0.30    0.72   0
  21  -9  -5    0.77    0.76   0
  22 -12   0   76.29    1.10   0
  23  -9  -1   -0.71    0.68   0
   7 -14  -7    1.69    0.78   0
   7 -13  -8    1.75    0.65   0
   7 -12  -9    4.40    0.65   0
   9 -16  -5    1.32    0.89   0
   9 -13  -9    0.66    0.84   0
  10 -14  -8   45.04    1.15   0
  10 -12 -10   18.94    0.91   0
  11 -15  -7    3.06    0.95   0
  11 -11 -11    0.31    0.84   0
  11  -9 -12    0.78    0.77   0
  12 -15  -7    0.34    0.95   0
  12  -9 -12   39.76    1.14   0
  13 -14  -8    4.48    0.87   0
  13 -13  -9    1.49    0.84   0
  13 -12 -10    6.38    0.88   0
  14 -18   0   87.16    1.33   0
  14 -10 -11   43.29    1.18   0
  14  -7 -12   51.93    1.16   0
  14  -4 -12  424.95    2.51   0
  15 -17  -2   -0.14    0.75   0
  15 -16  -4    2.32    0.79   0
  15  -9 -11    2.71    0.83   0
  16 -18   2    8.00    0.78   0
  16 -17  -1    1.91    0.73   0
  16 -15  -5    3.66    0.82   0
  16 -10 -10    4.08    0.88   0
  16  -8 -11   14.75    1.06   0
  17 -18   4    1.03    0.56   0
  17 -17   0    0.83    0.77   0
  17 -13  -7    1.97    0.96   0
  17 -12  -8    2.43    0.99   0
  17  -9 -10    0.44    0.97   0
  18 -17   2    5.30    0.63   0
  18 -16  -1   14.09    0.88   0
  18 -15  -3    0.55    0.72   0
  18 -13  -6    5.49    0.95   0
  18 -12  -7    8.60    0.91   0
  19 -16   1   -0.60    0.60   0
  19  -9  -8    1.03    0.84   0
  21  -7  -6    5.90    0.82   0
  22  -8  -4   79.96    1.25   0
   9 -14  -8    2.14    0.77   0
   9 -12 -10   28.02    0.94   0
  10 -11 -11    3.35    0.73   0
  10  -9 -12    2.98    0.66   0
  12 -11 -11    6.04    0.81   0
  13 -18  -1    1.76    0.87   0
  13 -15  -7    3.20    0.99   0
  13 -11 -11    1.29    0.91   0
  13  -9 -12   -0.04    0.75   0
  14 -17  -3    0.81    0.79   0
  14 -16  -5    2.81    0.84   0
  14 -13  -9    1.26    0.85   0
  14  -8 -12  414.69    2.71   0
  15 -15  -6   11.96    0.93   0
  15  -6 -12   -0.47    0.85   0
  15  -5 -12    0.06    0.83   0
  17 -14  -6   25.08    1.02   0
  18 -14  -5    1.87    0.88   0
  18 -11  -8    0.72    0.85   0
  18  -7 -10    4.36    1.00   0
  18  -6 -10    6.18    0.99   0
  19 -13  -5   -0.39    0.75   0
  19 -11  -7    0.35    0.82   0
  20 -15   0    0.43    0.70   0
  20  -9  -7   -0.34    0.80   0
  21 -12  -3    0.65    0.67   0
  21 -11  -4    1.54    0.72   0
  21 -10  -5    2.79    0.86   0
  21  -8  -6    2.58    0.78   0
  22 -10  -3   11.47    0.76   0
   7 -15  -6   27.13    1.02   0
   8 -14  -8  152.97    1.73   0
   8 -13  -9    6.74    0.75   0
   8 -12 -10   22.44    0.95   0
   9 -15  -7    3.03    0.80   0
   9 -11 -11    2.15    0.69   0
   9  -9 -12    2.19    0.59   0
  10 -17  -4    8.53    0.97   0
  11 -16  -6   42.32    1.26   0
  11  -6 -13    0.65    0.68   0
  12 -16  -6   -0.28    0.96   0
  14 -18  -1   35.57    1.11   0
  15 -18   0    0.80    0.79   0
  15 -10 -11    0.58    0.84   0
  15  -7 -12    1.50    0.79   0
  16 -18   1   11.10    0.82   0
  16 -16  -4    4.61    0.80   0
  16 -14  -7    8.00    0.89   0
  17 -18   3    0.48    0.57   0
  17  -7 -11    1.67    0.96   0
  17  -6 -11   -1.08    0.91   0
  17  -5 -11    0.50    0.90   0
  18 -17   1    0.73    0.69   0
  18 -10  -9    5.67    0.91   0
  19 -16   0    0.99    0.71   0
  19 -15  -2    0.83    0.67   0
  19 -10  -8    1.04    0.84   0
  19  -8  -9    0.06    0.97   0
  20 -12  -5    2.13    0.76   0
  20  -7  -8   -0.27    0.92   0
  21 -14   0    0.87    0.58   0
  21 -13  -2    1.77    0.74   0
  22 -12  -1   18.04    0.75   0
   6 -13  -8    8.90    0.77   0
  10 -16  -6    0.14    0.80   0
  10 -10 -12  830.60    3.54   0
  10  -7 -13    5.44    0.72   0
  11 -14  -9    1.12    0.95   0
  11 -13 -10    2.18    0.81   0
  11  -7 -13    1.18    0.63   0
  12 -18  -2   17.70    1.03   0
  12 -14  -9   35.98    1.24   0
  12 -13 -10    6.02    1.00   0
  12  -7 -13    6.53    0.73   0
  12  -6 -13   11.70    0.74   0
  12  -5 -13   19.14    0.78   0
  13 -17  -4    2.60    0.82   0
  13 -10 -12    7.00    0.96   0
  13  -6 -13    0.57    0.78   0
  14 -11 -11    4.74    0.89   0
  15 -17  -3    0.70    0.76   0
  15 -16  -5    5.58    0.84   0
  15 -12 -10    2.49    0.86   0
  15  -8 -12    1.12    0.81   0
  16 -17  -2    4.45    0.75   0
  16 -15  -6    7.68    0.86   0
  17 -17  -1    0.42    0.77   0
  17 -15  -5   -0.36    0.75   0
  17  -8 -11    0.67    0.98   0
  18 -15  -4   -0.08    0.83   0
  20 -13  -4    0.79    0.69   0
  20 -10  -7    2.93    0.81   0
  20  -8  -8   14.31    1.05   0
  23  -9  -2    0.82    0.60   0
   6 -14  -7    5.76    0.69   0
   7 -13  -9    2.08    0.77   0
   8 -15  -7    0.45    0.73   0
   8 -11 -11   -0.22    0.63   0
   9 -16  -6    6.78    0.95   0
   9 -10 -12    2.66    0.65   0
  10 -14  -9   32.68    1.08   0
  10 -13 -10    5.41    0.82   0
  10 -12 -11   54.26    1.27   0
  10  -8 -13   40.85    1.01   0
  11 -15  -8    2.14    0.95   0
  11 -12 -11    1.28    0.79   0
  12 -15  -8   -0.45    0.96   0
  12 -12 -11   43.74    1.18   0
  12  -8 -13   68.07    1.23   0
  13 -18  -2    7.84    0.93   0
  13 -14  -9    3.78    0.88   0
  13 -13 -10    2.12    0.85   0
  13  -7 -13    3.27    0.74   0
  13  -5 -13    2.13    0.67   0
  13  -4 -13    3.20    0.75   0
  14 -17  -4    4.70    0.94   0
  14 -16  -6    0.57    0.94   0
  15 -15  -7    1.69    0.96   0
  15 -11 -11   -0.06    0.97   0
  15  -9 -12    1.41    0.95   0
  16 -10 -11    9.37    0.94   0
  16  -7 -12    1.35    0.94   0
  16  -6 -12   12.29    0.90   0
  16  -5 -12    3.20    0.90   0
  17 -18   2    1.20    0.59   0
  17 -13  -8   -0.11    0.81   0
  17 -12  -9    0.92    0.98   0
  18 -13  -7    0.65    0.79   0
  18 -12  -8   77.99    1.41   0
  19 -12  -7    0.36    0.91   0
  19  -9  -9    0.17    0.96   0
  20 -15  -1    2.56    0.63   0
  20 -14  -3    5.88    0.79   0
  21 -12  -4    1.84    0.78   0
  21 -11  -5    0.64    0.82   0
  22 -10  -4   32.44    0.99   0
  22  -8  -5    2.32    0.71   0
   7 -14  -8    0.31    0.69   0
   7 -12 -10    9.82    0.72   0
   9 -14  -9    4.09    0.80   0
   9 -13 -10   10.83    0.85   0
   9 -12 -11    5.67    0.87   0
  10 -15  -8    1.47    0.82   0
  11 -11 -12    0.75    0.86   0
  11  -9 -13    3.55    0.81   0
  13 -12 -11    5.56    0.88   0
  13  -8 -13    4.80    0.78   0
  14 -18  -2   13.42    0.95   0
  14 -10 -12  417.02    2.83   0
  14  -7 -13    4.49    0.80   0
  14  -6 -13   37.78    1.05   0
  15 -18  -1    1.18    0.69   0
  16 -16  -5    0.04    0.87   0
  16  -8 -12   84.43    1.54   0
  17 -14  -7    2.48    0.81   0
  17  -9 -11    0.93    0.86   0
  18 -17   0    2.86    0.63   0
  18 -11  -9    4.39    0.89   0
  19 -16  -1    0.63    0.61   0
  19 -15  -3   -0.21    0.66   0
  19 -13  -6    9.89    0.84   0
  19 -11  -8    0.76    0.81   0
  20  -9  -8    1.10    0.81   0
  21 -14  -1    1.08    0.59   0
  21 -13  -3   -0.33    0.71   0
  21 -10  -6   21.16    0.91   0
  21  -8  -7    0.59    0.88   0
   7 -15  -7    0.93    0.82   0
   7 -11 -11    1.10    0.70   0
   8 -16  -6   -0.47    0.88   0
   8 -10 -12  417.29    2.40   0
   9 -15  -8    0.64    0.79   0
   9  -8 -13   -0.33    0.56   0
  10 -17  -5    1.87    0.81   0
  10 -11 -12   32.67    1.00   0
  10  -9 -13   32.06    0.93   0
  11 -16  -7    4.52    0.99   0
  12 -18  -3   29.75    1.12   0
  12  -9 -13    4.09    0.77   0
  13 -17  -5    5.35    0.97   0
  13 -11 -12   -0.46    0.80   0
  13  -9 -13    0.68    0.78   0
  14  -8 -13   23.16    1.00   0
  14  -4 -13   30.65    1.01   0
  15 -17  -4   -0.59    0.86   0
  15 -16  -6   36.57    1.18   0
  15 -10 -12    2.34    0.99   0
  16 -17  -3   -0.02    0.71   0
  16 -14  -8   64.05    1.32   0
  17 -18   1    0.82    0.67   0
  17 -17  -2    2.58    0.69   0
  18 -16  -3    7.37    0.74   0
  18  -6 -11   13.82    1.06   0
  19 -14  -5    0.23    0.70   0
  19 -10  -9    1.42    0.96   0
  19  -7 -10    0.57    0.96   0
  20 -13  -5    0.27    0.70   0
  20 -12  -6   -0.33    0.73   0
  20 -11  -7    2.21    0.80   0
  22  -9  -5    2.51    0.69   0
  23  -9  -3    0.38    0.68   0
   8 -14  -9   83.33    1.36   0
   8 -12 -11  112.32    1.51   0
   9 -11 -12    0.28    0.68   0
  10 -16  -7    0.24    0.82   0
  13 -18  -3    1.61    0.88   0
  14 -17  -5    2.77    0.93   0
  14  -9 -13    5.09    0.98   0
  15 -18  -2    2.76    0.82   0
  15 -14  -9    4.04    0.89   0
  15  -6 -13    4.13    0.81   0
  15  -5 -13    4.79    0.88   0
  16 -18  -1   11.79    0.83   0
  16 -15  -7    1.57    0.80   0
  16  -9 -12    6.22    0.91   0
  17  -7 -12    0.72    0.95   0
  17  -6 -12    1.02    0.94   0
  18 -17  -1    0.89    0.71   0
  18 -15  -5    0.25    0.72   0
  19  -8 -10    3.63    0.98   0
  20 -10  -8   40.29    1.20   0
  20  -7  -9    2.88    0.84   0
  21  -9  -7    0.25    0.75   0
   6 -14  -8   45.15    1.09   0
   6 -13  -9    2.67    0.65   0
   9 -16  -7   -0.50    0.78   0
  10 -14 -10   18.33    1.10   0
  10 -13 -11    8.86    0.98   0
  10 -10 -13   99.53    1.40   0
  11 -14 -10    6.96    0.90   0
  11 -13 -11    1.99    0.83   0
  11 -12 -12    2.79    0.94   0
  11 -10 -13    2.56    0.73   0
  11  -7 -14   18.19    0.89   0
  11  -6 -14   10.14    0.79   0
  12 -15  -9    6.60    1.03   0
  12 -13 -11    2.94    0.87   0
  12 -12 -12  437.23    2.93   0
  12 -10 -13   27.52    1.02   0
  12  -7 -14    5.65    0.84   0
  12  -6 -14    5.94    0.80   0
  13 -13 -11   -0.03    0.98   0
  13 -10 -13    3.70    0.83   0
  14 -18  -3    1.99    0.86   0
  14 -16  -7   16.59    0.97   0
  15 -15  -8    1.09    0.83   0
  15 -12 -11    6.08    0.92   0
  15  -8 -13    5.02    0.86   0
  17 -13  -9    1.33    0.83   0
  17  -8 -12    1.84    0.99   0
  18 -12  -9   18.30    0.99   0
  19 -16  -2    1.97    0.61   0
  19 -15  -4   -0.37    0.65   0
  19 -13  -7    1.13    0.87   0
  19 -12  -8    2.08    0.92   0
  20 -14  -4    9.40    0.73   0
  20  -8  -9    5.51    0.85   0
  21 -12  -5    2.01    0.68   0
  22 -11  -4    0.30    0.62   0
  22 -10  -5    2.18    0.77   0
  22  -8  -6    0.36    0.79   0
   7 -14  -9    2.79    0.84   0
   7 -13 -10    5.03    0.82   0
   8 -11 -12    6.18    0.72   0
   8  -9 -13    2.31    0.57   0
   9 -14 -10    3.53    0.93   0
   9 -13 -11    2.26    0.89   0
   9 -10 -13   11.32    0.85   0
  10 -17  -6    4.36    0.96   0
  10 -15  -9    1.98    0.84   0
  10 -12 -12  377.70    2.60   0
  10  -7 -14   18.45    0.78   0
  11  -8 -14    5.12    0.82   0
  11  -5 -14    5.91    0.64   0
  12 -17  -6   -0.54    0.82   0
  12  -5 -14    7.80    0.70   0
  13 -12 -12    4.74    0.88   0
  13  -7 -14    9.03    0.82   0
  13  -6 -14   37.72    1.02   0
  13  -5 -14   11.92    0.87   0
  14 -13 -11    2.78    1.03   0
  14 -10 -13   81.97    1.55   0
  15 -17  -5   -0.23    0.86   0
  15 -11 -12    0.85    0.86   0
  15  -9 -13    1.80    0.98   0
  16 -17  -4   -0.51    0.71   0
  16 -16  -6    0.97    0.76   0
  16 -14  -9   14.04    1.06   0
  16 -13 -10    2.56    1.00   0
  16 -10 -12   56.78    1.33   0
  16  -7 -13    1.51    0.95   0
  16  -6 -13    3.18    0.94   0
  17 -18   0   -0.23    0.58   0
  17 -17  -3    0.98    0.68   0
  17 -16  -5   -0.01    0.71   0
  17 -14  -8    1.44    0.80   0
  17 -12 -10   11.59    0.96   0
  18 -11 -10    9.84    0.94   0
  19 -14  -6   -0.40    0.70   0
  19 -11  -9    1.10    0.82   0
  19  -9 -10    1.53    0.84   0
  20 -12  -7    0.24    0.84   0
  21 -13  -4    0.68    0.62   0
  21 -10  -7   -0.25    0.71   0
  21  -8  -8    0.37    0.87   0
   7 -15  -8    1.32    0.84   0
   7 -12 -11    2.29    0.67   0
   8 -16  -7    0.28    0.76   0
   9 -15  -9    0.32    0.92   0
  10  -8 -14   17.70    0.79   0
  11 -16  -8    0.38    0.84   0
  11 -11 -13   -0.17    0.75   0
  12  -4 -14   13.48    0.72   0
  13 -18  -4    2.19    0.89   0
  13 -17  -6   11.10    0.91   0
  13  -8 -14    1.34    0.76   0
  13  -4 -14   27.20    0.95   0
  14 -15  -9    2.92    0.86   0
  14  -7 -14    8.32    0.95   0
  14  -6 -14   10.21    0.94   0
  15 -18  -3    1.19    0.81   0
  15 -16  -7    0.62    0.79   0
  16 -15  -8   -0.12    0.90   0
  16  -8 -13    5.84    1.02   0
  16  -5 -13    0.74    0.77   0
  17 -15  -7    1.26    0.76   0
  17 -11 -11    1.38    0.87   0
  18 -17  -2    4.41    0.66   0
  18 -15  -6    1.03    0.72   0
  20 -15  -3    1.27    0.60   0
  20 -13  -6    0.19    0.69   0
  20 -11  -8    3.33    0.79   0
  22  -9  -6    1.45    0.67   0
   7 -11 -12    1.51    0.71   0
   8 -14 -10   36.16    1.16   0
   8 -13 -11   -0.19    0.83   0
   8 -10 -13   62.13    1.15   0
   9  -8 -14   40.25    0.98   0
  10 -16  -8   12.93    0.94   0
  10 -11 -13    0.33    0.73   0
  10  -9 -14   13.86    0.88   0
  11  -9 -14    7.48    0.77   0
  12  -9 -14   13.99    0.89   0
  13 -16  -8    0.46    0.84   0
  13 -11 -13    0.10    0.81   0
  13  -9 -14   17.44    1.05   0
  14 -18  -4    1.56    0.86   0
  14 -17  -6    5.99    0.84   0
  14  -8 -14   10.38    0.90   0
  14  -5 -14   16.84    0.87   0
  15 -19   0    0.03    0.61   0
  15 -14 -10   16.32    0.99   0
  15 -10 -13   11.01    0.96   0
  17 -18  -1    0.85    0.68   0
  19 -16  -3    0.58    0.60   0
  19 -15  -5    0.21    0.65   0
  19  -7 -11    1.00    0.95   0
  20 -14  -5    0.44    0.64   0
  20  -7 -10    3.27    0.95   0
  21  -9  -8    0.43    0.73   0
  22 -11  -5    1.87    0.72   0
   8 -15  -9    2.02    0.91   0
   8 -12 -12  682.40    3.26   0
   9 -16  -8    0.80    0.81   0
   9 -11 -13    4.28    0.73   0
  11 -15 -10   32.43    1.23   0
  11 -14 -11    2.76    0.86   0
  11 -13 -12   -0.31    0.82   0
  12 -17  -7    0.56    0.95   0
  12 -15 -10    9.09    1.07   0
  12 -14 -11   72.13    1.43   0
  12 -10 -14   12.77    1.01   0
  13 -14 -11    1.96    1.03   0
  14 -16  -8   47.65    1.20   0
  14 -11 -13    7.07    0.93   0
  14  -9 -14    7.30    1.00   0
  15 -15  -9    1.51    0.83   0
  15  -7 -14   19.07    1.09   0
  15  -6 -14   -0.08    0.90   0
  16 -17  -5    1.56    0.72   0
  16 -16  -7    2.44    0.88   0
  16  -9 -13    2.60    0.88   0
  17 -17  -4    0.12    0.66   0
  17 -16  -6    1.15    0.71   0
  17 -14  -9   -0.57    0.90   0
  17 -13 -10    3.67    0.85   0
  17  -7 -13    1.68    0.97   0
  17  -6 -13    2.65    0.95   0
  18 -13  -9    3.29    0.82   0
  19 -13  -8    0.44    0.74   0
  19 -12  -9   -1.04    0.89   0
  19  -8 -11   -0.10    0.82   0
  20  -8 -10   10.88    1.00   0
  21 -13  -5    0.61    0.62   0
  21 -12  -6    5.66    0.70   0
  21 -11  -7    0.96    0.69   0
  22 -10  -6    0.68    0.64   0
   6 -14  -9    8.71    0.75   0
   6 -13 -10    6.48    0.71   0
   6 -12 -11    8.81    0.79   0
   9  -9 -14   21.65    0.82   0
  10 -17  -7    1.00    0.94   0
  10 -15 -10    8.43    0.91   0
  10 -13 -12   21.99    1.01   0
  11 -18  -5    5.89    0.84   0
  11 -12 -13    3.70    0.84   0
  11 -10 -14    5.55    0.79   0
  12 -18  -5    2.67    0.80   0
  12 -12 -13   83.13    1.47   0
  13 -18  -5    3.15    0.90   0
  13 -17  -7    4.62    0.96   0
  13 -13 -12    1.71    0.87   0
  13 -10 -14    3.63    0.84   0
  15 -19  -1    0.17    0.70   0
  15 -18  -4    1.15    0.80   0
  15 -11 -13    2.89    1.01   0
  15  -8 -14   37.57    1.15   0
  15  -5 -14    7.73    0.82   0
  16 -18  -3    9.92    0.81   0
  16 -14 -10    6.49    0.99   0
  16 -13 -11   -0.63    0.97   0
  17 -15  -8    1.04    0.87   0
  17 -12 -11    4.15    0.89   0
  18 -17  -3    0.91    0.61   0
  18 -15  -7    0.80    0.81   0
  18 -11 -11    8.47    1.04   0
  18  -9 -12    5.40    1.04   0
  19 -14  -7    0.31    0.69   0
  19 -11 -10    3.39    0.94   0
  19  -9 -11   -0.05    0.95   0
  20 -13  -7    0.24    0.79   0
  20 -12  -8   14.60    0.95   0
  21 -10  -8    0.54    0.82   0
   7 -14 -10    9.09    0.81   0
   7 -13 -11    1.57    0.70   0
   7 -10 -13    5.84    0.65   0
   8 -16  -8    3.12    0.80   0
   8 -11 -13    8.01    0.74   0
   9 -17  -7    0.91    0.93   0
   9 -14 -11    2.26    0.82   0
   9 -13 -12    0.42    0.77   0
   9 -10 -14   32.07    1.02   0
  10 -16  -9   10.67    1.05   0
  10 -12 -13   49.67    1.19   0
  11 -16  -9    1.16    0.85   0
  11  -7 -15    0.15    0.65   0
  11  -6 -15    1.11    0.63   0
  12  -7 -15    3.66    0.74   0
  12  -6 -15    9.18    0.76   0
  12  -5 -15    7.88    0.80   0
  13 -16  -9    1.88    0.97   0
  13 -12 -13    2.58    0.87   0
  13  -7 -15    4.01    0.89   0
  13  -6 -15    5.03    0.86   0
  14 -19  -2    3.52    0.69   0
  14 -17  -7    0.45    0.90   0
  14 -15 -10    9.81    0.93   0
  15 -16  -8    1.30    0.78   0
  15  -9 -14    3.12    0.86   0
  16 -15  -9    1.69    0.90   0
  16 -12 -12  120.08    1.69   0
  16  -6 -14   -0.72    0.91   0
  17 -18  -2    0.70    0.59   0
  17 -11 -12   -0.07    0.84   0
  19 -16  -4    0.31    0.60   0
  20 -14  -6   -0.41    0.72   0
  20  -9 -10    7.18    0.84   0
  21  -8  -9   -0.35    0.72   0
  22  -9  -7    0.93    0.65   0
   7 -15  -9    9.06    0.82   0
   7 -12 -12    6.10    0.72   0
   8  -9 -14   14.59    0.73   0
   9 -12 -13    1.16    0.76   0
  10  -8 -15   15.64    0.88   0
  10  -7 -15   24.44    0.84   0
  10  -6 -15    9.64    0.69   0
  11 -11 -14    0.97    0.77   0
  11  -8 -15   12.16    0.80   0
  11  -5 -15    0.75    0.60   0
  12 -11 -14    9.70    0.88   0
  12  -8 -15   43.14    1.10   0
  13 -11 -14    1.35    0.96   0
  13  -8 -15    4.72    0.81   0
  13  -5 -15   -0.10    0.78   0
  14 -18  -5    0.15    0.72   0
  14 -12 -13   48.28    1.27   0
  15 -14 -11    0.36    0.83   0
  16 -17  -6   -1.07    0.80   0
  16  -8 -14    1.65    0.98   0
  16  -7 -14    1.03    0.82   0
  16  -5 -14    2.71    0.91   0
  17 -17  -5    2.33    0.67   0
  17 -16  -7    0.44    0.81   0
  18 -10 -12  194.88    2.07   0
  19 -10 -11   -0.65    0.80   0
  21 -12  -7   -0.09    0.74   0
  21  -9  -9    0.47    0.83   0
  22 -11  -6    0.53    0.60   0
   7 -11 -13    0.73    0.73   0
   8 -15 -10    6.03    0.96   0
   8 -14 -11   69.99    1.31   0
   8 -13 -12    7.64    0.81   0
   8 -10 -14   21.95    0.90   0
   9 -16  -9    0.78    0.81   0
   9  -7 -15   16.76    0.74   0
  10 -11 -14    4.60    0.79   0
  10  -9 -15    3.20    0.80   0
  11 -18  -6    1.76    0.91   0
  11 -14 -12    6.26    0.90   0
  11  -9 -15    3.09    0.74   0
  12 -18  -6    0.79    0.89   0
  12 -17  -8    2.74    0.96   0
  12 -15 -11    6.97    1.05   0
  12 -14 -12  274.67    2.38   0
  12 -13 -13    7.48    1.04   0
  12  -9 -15   15.30    0.91   0
  12  -4 -15   16.35    0.76   0
  13  -9 -15   -0.48    0.90   0
  13  -4 -15    1.22    0.76   0
  14 -16  -9   17.02    0.96   0
  14  -7 -15    9.13    0.86   0
  14  -6 -15   11.50    0.85   0
  14  -5 -15   13.33    0.94   0
  15 -19  -2    1.93    0.71   0
  15 -18  -5   -0.89    0.77   0
  15 -17  -7    0.93    0.74   0
  15 -15 -10   15.85    0.95   0
  15 -10 -14    6.93    0.92   0
  16 -16  -8    0.62    0.74   0
  16  -9 -14    1.94    0.99   0
  17 -13 -11    0.39    0.93   0
  17 -10 -13    0.96    0.99   0
  18 -17  -4    1.03    0.60   0
  18 -16  -6   -0.10    0.65   0
  18 -14  -9   10.25    0.83   0
  19 -14  -8    0.61    0.79   0
  19 -13  -9   -0.68    0.72   0
  19 -12 -10    1.00    0.88   0
  19  -8 -12    0.41    0.94   0
  19  -7 -12    2.10    0.81   0
  21 -13  -6    4.60    0.64   0
  21 -11  -8    0.34    0.67   0
  22 -10  -7    0.56    0.71   0
   5 -13 -10    1.75    0.62   0
   6 -14 -10   19.04    0.95   0
   6 -13 -11    3.19    0.78   0
   8 -12 -13  105.59    1.44   0
   9 -11 -14    4.34    0.74   0
   9  -8 -15    9.20    0.69   0
  10 -17  -8    1.96    0.83   0
  10 -15 -11    0.26    0.95   0
  10 -14 -12  405.79    2.78   0
  10 -13 -13    2.67    0.95   0
  11 -15 -11    1.23    0.85   0
  11 -13 -13   -0.78    0.82   0
  11 -10 -15    8.24    0.92   0
  12 -10 -15   21.78    1.09   0
  13 -18  -6   13.18    0.87   0
  13 -17  -8    1.27    0.80   0
  13 -13 -13    1.70    0.87   0
  14 -19  -3    0.36    0.64   0
  14  -9 -15    3.79    0.97   0
  15 -16  -9    2.53    0.91   0
  15  -7 -15    3.45    0.95   0
  15  -6 -15    2.33    0.91   0
  16 -14 -11   12.36    1.02   0
  17 -18  -3    1.29    0.58   0
  17 -15  -9    1.11    0.75   0
  17 -12 -12   -0.05    0.82   0
  18 -15  -8    1.32    0.70   0
  18  -8 -13   14.64    0.98   0
  19 -16  -5    0.75    0.59   0
  19 -11 -11    0.63    0.91   0
  20 -13  -8    1.87    0.68   0
  21 -10  -9    0.10    0.79   0
   6 -12 -12  162.97    1.59   0
   7 -14 -11    9.36    0.92   0
   7 -13 -12    1.38    0.81   0
   8 -16  -9    0.07    0.78   0
   9 -17  -8    2.34    0.93   0
   9 -15 -11    7.57    1.00   0
   9 -14 -12    7.24    0.87   0
   9 -13 -13    1.01    0.89   0
   9  -9 -15    3.38    0.65   0
  10 -12 -14   17.52    1.05   0
  11 -16 -10    5.02    0.90   0
  11 -12 -14   16.92    0.97   0
  13 -16 -10    9.36    1.02   0
  13 -10 -15    7.07    0.88   0
  14 -18  -6    0.27    0.72   0
  14 -17  -8    3.33    0.80   0
  14 -15 -11    2.12    0.85   0
  14  -4 -15   22.50    0.91   0
  15  -8 -15    4.21    0.85   0
  15  -5 -15    0.94    0.87   0
  16 -15 -10    2.89    0.79   0
  16 -13 -12    1.07    0.83   0
  17 -17  -6    4.07    0.77   0
  17  -7 -14    2.84    0.85   0
  17  -6 -14    0.83    0.81   0
  18 -11 -12    3.03    0.85   0
  19 -15  -7    0.65    0.64   0
  19  -9 -12   -0.66    0.79   0
  20 -14  -7    3.47    0.64   0
  21  -8 -10   13.97    0.93   0
  22  -9  -8    0.80    0.72   0
   7 -15 -10   15.57    0.88   0
   7 -12 -13    5.37    0.81   0
   7 -10 -14   61.35    1.07   0
   8 -11 -14    5.80    0.73   0
   8  -8 -15   20.49    0.75   0
   9 -10 -15    8.66    0.84   0
  11 -18  -7    0.92    0.90   0
  11  -7 -16    0.73    0.77   0
  11  -6 -16    0.14    0.73   0
  12 -18  -7    5.03    0.92   0
  12  -7 -16    7.51    0.88   0
  12  -6 -16   94.18    1.40   0
  14 -16 -10    8.56    0.98   0
  15 -19  -3    1.03    0.60   0
  15 -14 -12    1.45    0.95   0
  15  -9 -15    3.32    0.87   0
  16 -18  -5    0.97    0.72   0
  16 -17  -7   -0.51    0.69   0
  16 -12 -13    6.73    0.91   0
  17 -16  -8   -0.65    0.68   0
  17 -11 -13    0.48    0.84   0
  18 -17  -5   -0.45    0.66   0
  18 -16  -7    0.42    0.73   0
  19 -10 -12    0.72    0.90   0
  21 -13  -7    0.60    0.67   0
  21 -12  -8    0.20    0.72   0
  22 -11  -7   -0.15    0.58   0
   6 -11 -13    3.82    0.63   0
   8 -14 -12  273.00    2.23   0
   8 -13 -13    4.24    0.89   0
   8  -9 -15   20.98    0.79   0
   9 -16 -10    3.92    0.85   0
   9 -12 -14   33.56    1.04   0
  10 -11 -15    6.81    0.91   0
  10  -7 -16    0.95    0.64   0
  10  -6 -16    5.97    0.74   0
  11 -14 -13    3.54    0.99   0
  11 -11 -15    1.15    0.77   0
  11  -8 -16    6.13    0.76   0
  11  -5 -16    1.84    0.71   0
  12 -17  -9    2.18    0.82   0
  12 -14 -13   57.29    1.42   0
  12 -11 -15    6.14    0.86   0
  12  -8 -16   21.01    0.93   0
  12  -5 -16    7.27    0.80   0
  13 -18  -7    2.66    0.76   0
  13 -17  -9    1.27    0.91   0
  13 -11 -15    0.08    0.82   0
  13  -8 -16    2.12    0.90   0
  13  -7 -16   -0.76    0.73   0
  13  -6 -16    0.11    0.71   0
  14 -19  -4    1.51    0.65   0
  15 -18  -6    1.32    0.67   0
  15 -17  -8    0.46    0.72   0
  15 -15 -11    1.03    0.78   0
  15 -13 -13    2.10    0.85   0
  16 -16  -9   -0.36    0.72   0
  16 -11 -14    1.69    0.99   0
  16  -8 -15   -0.73    0.94   0
  16  -7 -15    0.40    0.80   0
  16  -6 -15    0.75    0.79   0
  17 -13 -12   -0.11    0.90   0
  18 -13 -11    3.99    0.80   0
  18 -10 -13   27.08    1.06   0
  19 -14  -9    0.46    0.77   0
  19 -13 -10    1.01    0.72   0
  19 -12 -11    1.16    0.85   0
  20 -15  -6    1.92    0.57   0
  20 -10 -11   11.22    0.84   0
  21 -11  -9   -0.15    0.65   0
  21  -9 -10    3.31    0.71   0
   5 -14 -10   22.61    0.92   0
   5 -13 -11    1.24    0.72   0
   7 -11 -14    4.16    0.76   0
   8 -10 -15   21.42    0.90   0
  10 -15 -12    1.24    0.95   0
  10 -14 -13   89.26    1.49   0
  10  -8 -16  264.30    2.04   0
  10  -5 -16    5.73    0.71   0
  11 -15 -12    0.98    0.85   0
  11 -13 -14   -0.04    0.82   0
  11  -9 -16    0.23    0.72   0
  12 -13 -14    7.86    0.91   0
  12  -9 -16    0.84    0.77   0
  13 -13 -14    0.34    0.98   0
  13  -9 -16    1.67    0.91   0
  13  -5 -16    1.13    0.69   0
  14 -18  -7    1.34    0.82   0
  14 -17  -9    0.37    0.86   0
  14 -11 -15    5.84    0.89   0
  14  -8 -16  133.47    1.75   0
  14  -7 -16    1.78    0.79   0
  14  -6 -16   17.95    0.91   0
  15 -16 -10    2.98    0.78   0
  15 -10 -15    1.99    0.85   0
  16  -5 -15   -0.42    0.76   0
  17 -15 -10    4.23    0.74   0
  17 -12 -13    4.05    0.96   0
  18 -15  -9    2.34    0.70   0
  19  -8 -13    1.06    0.92   0
  19  -7 -13    0.36    0.78   0
  20 -13  -9    2.19    0.67   0
   5 -12 -12    1.90    0.69   0
   6 -15 -10    7.88    0.87   0
   6 -14 -11   79.73    1.27   0
   6 -13 -12   12.15    0.77   0
   7  -9 -15   10.59    0.73   0
   8 -16 -10    2.15    0.79   0
   8 -12 -14   25.21    0.94   0
   9 -17  -9    4.96    0.95   0
   9 -11 -15    1.45    0.71   0
   9  -8 -16    0.25    0.60   0
   9  -7 -16    0.30    0.59   0
   9  -6 -16    2.83    0.60   0
  10 -16 -11   30.67    1.18   0
  11 -12 -15    2.27    0.94   0
  11 -10 -16    2.26    0.87   0
  11  -4 -16    0.70    0.58   0
  12 -16 -11   16.33    0.98   0
  12 -12 -15   26.10    1.16   0
  12  -4 -16  108.20    1.33   0
  13 -16 -11    1.03    0.81   0
  13  -4 -16    1.55    0.76   0
  14 -15 -12    0.33    0.82   0
  14 -14 -13   84.61    1.47   0
  14  -9 -16    1.21    0.94   0
  14  -5 -16    1.27    0.73   0
  15 -19  -4    2.55    0.60   0
  16 -19  -3   -0.00    0.54   0
  16 -17  -8    0.07    0.67   0
  16 -15 -11    2.86    0.77   0
  16 -14 -12   24.88    1.00   0
  16 -13 -13    1.61    0.81   0
  17 -17  -7    1.31    0.63   0
  18 -17  -6   -0.00    0.65   0
  19 -11 -12    0.44    0.75   0
  19  -9 -13    0.53    0.89   0
  20 -14  -8   32.75    0.85   0
  20  -8 -12  180.99    1.79   0
  22  -9  -9    1.46    0.71   0
   6 -12 -13    5.24    0.67   0
   7 -15 -11    1.15    0.87   0
   7 -13 -13    0.47    0.70   0
   9 -15 -12    0.65    0.81   0
   9 -13 -14    5.19    0.81   0
   9  -9 -16    0.21    0.64   0
  10 -12 -15   35.61    1.09   0
  10 -10 -16   51.29    1.13   0
  11 -18  -8    0.36    0.87   0
  12 -18  -8   53.35    1.24   0
  13 -18  -8    1.76    0.84   0
  13 -12 -15    0.31    0.82   0
  13 -10 -16    2.51    0.83   0
  14 -19  -5    0.77    0.63   0
  14 -16 -11   10.55    0.98   0
  15 -18  -7    0.23    0.74   0
  15 -17  -9    0.57    0.81   0
  15 -14 -13    1.48    0.94   0
  15  -8 -16    0.41    0.80   0
  15  -7 -16   -0.05    0.77   0
  15  -6 -16    3.56    0.79   0
  16 -16 -10    0.29    0.81   0
  16 -12 -14    2.24    0.85   0
  17 -16  -9    0.35    0.67   0
  17 -11 -14    8.75    0.89   0
  17  -6 -15    1.23    0.91   0
  18 -16  -8    7.72    0.68   0
  18  -9 -14    3.32    0.83   0
  20  -9 -12    2.33    0.75   0
  21 -12  -9    2.03    0.70   0
   7 -12 -14    9.71    0.86   0
   7 -10 -15   12.16    0.71   0
   8 -14 -13   30.06    1.11   0
   8 -11 -15   18.08    0.84   0
   8  -8 -16   16.61    0.72   0
   8  -7 -16    0.03    0.55   0
   9 -12 -15    8.85    0.94   0
   9 -10 -16    2.41    0.78   0
  10 -18  -8    0.70    0.89   0
  11 -17 -10    1.43    0.80   0
  12 -17 -10    4.19    0.83   0
  12 -11 -16    1.32    0.92   0
  13 -17 -10    1.00    0.87   0
  15 -15 -12    1.28    0.77   0
  15 -13 -14    6.25    0.87   0
  15  -9 -16    0.76    0.82   0
  15  -5 -16    0.94    0.74   0
  17 -14 -12    2.85    0.87   0
  17  -9 -15    0.96    0.96   0
  18 -13 -12    7.34    0.80   0
  18 -10 -14    8.49    0.97   0
  19 -16  -7    3.69    0.58   0
  19 -14 -10    2.48    0.75   0
  19 -13 -11   -0.05    0.67   0
  19 -10 -13    0.10    0.74   0
  21 -11 -10    1.03    0.72   0
  21  -9 -11    0.32    0.74   0
  22 -10  -9    2.91    0.68   0
   6 -11 -14    4.73    0.64   0
   7 -16 -10    1.11    0.75   0
   8 -15 -12    2.32    0.79   0
   8 -13 -14    3.64    0.77   0
  10 -11 -16    0.85    0.73   0
  11 -15 -13    4.26    0.87   0
  11  -8 -17    1.87    0.71   0
  11  -7 -17    1.08    0.67   0
  11  -6 -17    0.42    0.64   0
  12 -13 -15    1.01    0.96   0
  12  -8 -17    1.43    0.73   0
  12  -6 -17    0.93    0.68   0
  13 -15 -13    1.14    0.93   0
  13 -11 -16    1.95    0.82   0
  13  -8 -17    0.63    0.87   0
  13  -7 -17    3.37    0.76   0
  14 -17 -10    2.54    0.84   0
  15 -19  -5    1.04    0.57   0
  15 -16 -11    0.54    0.74   0
  15 -12 -15    2.88    0.97   0
  16 -11 -15    0.06    0.80   0
  16  -7 -16    0.04    0.79   0
  17 -17  -8    0.81    0.69   0
  17 -15 -11    2.54    0.71   0
  17 -13 -13    1.76    0.77   0
  18 -12 -13   19.55    0.93   0
  19 -12 -12   -0.01    0.71   0
   4 -13 -11    0.47    0.66   0
   5 -14 -11   14.79    0.79   0
   5 -13 -12    0.54    0.62   0
   6 -14 -12  514.55    2.83   0
   6 -13 -13   -0.20    0.75   0
   7 -11 -15    1.05    0.73   0
   8 -16 -11    8.20    0.85   0
   8 -12 -15   39.95    1.12   0
   8 -10 -16  179.31    1.72   0
   9 -17 -10    0.65    0.78   0
  10 -13 -15   10.73    1.00   0
  10  -8 -17   15.08    0.80   0
  10  -7 -17    4.14    0.66   0
  10  -6 -17    2.80    0.62   0
  11 -13 -15   -0.19    0.80   0
  11  -9 -17    0.87    0.71   0
  11  -5 -17    5.07    0.65   0
  12 -16 -12   90.45    1.46   0
  12  -9 -17    1.24    0.76   0
  12  -5 -17    1.90    0.65   0
  13 -16 -12    1.42    0.79   0
  13  -9 -17    0.96    0.88   0
  13  -5 -17    1.87    0.80   0
  14 -19  -6   -0.33    0.60   0
  14 -15 -13    1.86    0.92   0
  14 -11 -16    4.49    0.87   0
  14  -8 -17   15.36    1.01   0
  14  -7 -17    2.02    0.89   0
  14  -6 -17    2.27    0.86   0
  16 -17  -9    0.05    0.64   0
  16 -15 -12    0.42    0.72   0
  16 -13 -14    3.23    0.81   0
  17 -18  -6    1.73    0.55   0
  17 -16 -10    1.08    0.75   0
  17 -10 -15    0.29    0.81   0
  18 -17  -7    0.69    0.54   0
  18 -16  -9    5.54    0.72   0
  18  -7 -15    3.91    0.91   0
  19  -8 -14    1.25    0.87   0
  19  -7 -14    7.35    0.82   0
  20 -12 -11   17.55    0.80   0
  20  -8 -13   17.36    0.95   0
  21 -10 -11    0.81    0.71   0
   5 -12 -13    9.78    0.68   0
   6 -15 -11    0.62    0.70   0
   6 -10 -15   15.81    0.77   0
   7 -15 -12    2.80    0.87   0
   7 -14 -13    2.63    0.76   0
   9 -15 -13    4.83    0.84   0
   9 -14 -14    3.17    0.82   0
   9 -11 -16    1.14    0.70   0
   9  -8 -17    1.04    0.70   0
   9  -7 -17    1.47    0.60   0
   9  -6 -17    6.12    0.71   0
  10 -18  -9    2.16    0.87   0
  10  -9 -17    1.98    0.69   0
  10  -5 -17    3.70    0.60   0
  11 -18  -9    1.30    0.75   0
  11 -12 -16   -0.27    0.78   0
  11 -10 -17   -0.06    0.85   0
  12 -18  -9   30.79    0.98   0
  12 -17 -11    1.19    0.88   0
  12 -12 -16   34.64    1.10   0
  12 -10 -17   21.23    0.96   0
  13 -18  -9    1.33    0.81   0
  13 -12 -16    0.99    0.93   0
  14 -16 -12   20.76    1.02   0
  14  -9 -17    4.47    0.95   0
  14  -5 -17   -0.33    0.80   0
  15 -18  -8    0.32    0.62   0
  15 -17 -10    0.74    0.69   0
  16 -16 -11    2.83    0.80   0
  16 -12 -15    0.56    0.91   0
  18  -8 -15    6.33    0.83   0
  19  -9 -14    3.14    0.87   0
  20  -9 -13    5.55    0.84   0
  21 -12 -10    9.12    0.72   0
   6 -12 -14    7.80    0.70   0
   7 -13 -14   11.97    0.80   0
   7  -9 -16    0.26    0.56   0
   8 -17 -10    0.03    0.86   0
   8 -11 -16   20.36    0.93   0
   9 -16 -12    1.96    0.80   0
   9 -13 -15    1.56    0.76   0
   9  -9 -17    5.89    0.68   0
  10 -12 -16  159.06    1.77   0
  10 -10 -17    2.45    0.72   0
  11 -17 -11   -1.00    0.76   0
  11  -4 -17    8.78    0.66   0
  12  -4 -17    5.26    0.66   0
  13 -19  -7    1.05    0.64   0
  13 -17 -11    1.44    0.75   0
  13 -10 -17    1.09    0.79   0
  13  -4 -17    0.79    0.75   0
  14 -18  -9    9.60    0.83   0
  15 -19  -6    4.97    0.60   0
  15 -15 -13    2.53    0.75   0
  15 -14 -14    3.55    0.79   0
  15 -13 -15    1.64    0.90   0
  15  -8 -17    2.44    0.81   0
  15  -7 -17    0.69    0.76   0
  15  -6 -17    2.99    0.88   0
  16 -10 -16    5.68    0.86   0
  17 -11 -15    1.24    0.79   0
  17  -8 -16    1.21    0.92   0
  18 -14 -12  109.69    1.36   0
  18  -9 -15    2.29    0.78   0
  19 -14 -11    0.64    0.70   0
  19 -13 -12    1.07    0.74   0
   5 -11 -14    1.82    0.56   0
   7 -16 -11    4.28    0.77   0
   7 -12 -15    3.53    0.68   0
   7 -10 -16    1.14    0.59   0
   8 -15 -13    2.13    0.78   0
   8 -14 -14   15.93    0.89   0
   8  -8 -17    0.23    0.65   0
   8  -7 -17    0.67    0.55   0
   9 -12 -16    1.65    0.74   0
   9 -10 -17    3.29    0.78   0
  10  -4 -17   14.38    0.67   0
  11 -14 -15    1.88    0.93   0
  11 -11 -17    0.22    0.84   0
  12 -11 -17    9.13    0.85   0
  13 -15 -14    1.16    0.90   0
  14 -19  -7    0.62    0.68   0
  14 -17 -11    0.29    0.69   0
  14 -10 -17    5.49    0.84   0
  15 -16 -12    0.39    0.69   0
  15  -9 -17    2.96    0.82   0
  15  -5 -17    2.36    0.84   0
  16 -18  -8    7.97    0.71   0
  16 -17 -10    0.44    0.71   0
  17 -17  -9    1.00    0.58   0
  17 -15 -12    0.89    0.67   0
  17 -14 -13    2.66    0.72   0
  17 -13 -14    3.59    0.76   0
  17  -9 -16    1.37    0.79   0
  18 -10 -15    4.38    0.89   0
  19 -12 -13    0.47    0.67   0
  19 -10 -14   11.99    0.82   0
  20 -13 -11    3.47    0.70   0
  20 -10 -13   12.48    0.85   0
  21 -11 -11    0.68    0.58   0
  21  -9 -12    0.01    0.69   0
   5 -14 -12    3.49    0.76   0
   5 -13 -13    2.05    0.72   0
   6 -14 -13   80.47    1.31   0
   6 -11 -15    0.25    0.59   0
   8 -16 -12   71.71    1.37   0
   8 -13 -15    1.38    0.72   0
   8  -6 -17    0.75    0.46   0
   9 -17 -11    0.08    0.76   0
  10 -14 -15   37.30    1.10   0
  10 -11 -17   -0.10    0.71   0
  11 -18 -10    8.27    0.89   0
  11 -13 -16    1.22    0.80   0
  11  -8 -18   53.76    1.18   0
  11  -7 -18   49.28    1.06   0
  11  -3 -17    1.10    0.64   0
  12 -18 -10   15.67    0.94   0
  12 -16 -13   12.17    0.88   0
  12 -13 -16    1.45    0.80   0
  12  -8 -18    0.91    0.72   0
  12  -7 -18    3.28    0.72   0
  12  -6 -18    0.63    0.76   0
  13 -16 -13    4.78    0.89   0
  13  -8 -18   10.47    0.93   0
  13  -7 -18   14.46    0.94   0
  14 -15 -14    4.56    0.89   0
  15 -12 -16    1.52    0.80   0
  16 -15 -13    1.66    0.69   0
  16 -11 -16    5.45    0.83   0
  17 -16 -11    1.33    0.70   0
  17 -12 -15    0.82    0.85   0
  17 -10 -16    1.90    0.89   0
  20 -12 -12  111.13    1.30   0
   4 -13 -12    0.56    0.65   0
   6 -15 -12    0.31    0.69   0
   6 -13 -14   10.38    0.75   0
   6  -9 -16    3.79    0.55   0
   7 -14 -14   19.95    0.98   0
   7 -11 -16   -0.00    0.62   0
   8 -12 -16   17.73    0.85   0
   8 -10 -17   12.78    0.83   0
   9 -15 -14    4.40    0.92   0
   9 -14 -15    1.17    0.88   0
   9 -11 -17    1.60    0.81   0
  10 -18 -10   14.09    0.94   0
  10 -13 -16    1.85    0.78   0
  10  -8 -18   -0.03    0.65   0
  10  -7 -18    1.21    0.62   0
  10  -6 -18    2.10    0.69   0
  11 -17 -12    1.29    0.86   0
  11  -9 -18   16.53    0.86   0
  11  -6 -18    4.60    0.67   0
  12 -19  -8    0.52    0.65   0
  12 -17 -12    2.33    0.86   0
  12  -9 -18    3.09    0.75   0
  12  -5 -18    2.16    0.73   0
  13 -19  -8    0.76    0.70   0
  13 -18 -10    5.01    0.72   0
  13  -9 -18   17.35    1.00   0
  13  -6 -18   75.17    1.25   0
  14 -16 -13    8.79    0.89   0
  14 -14 -15   14.36    0.88   0
  14  -7 -18    0.42    0.85   0
  15 -19  -7    1.72    0.62   0
  15 -17 -11    0.97    0.65   0
  16 -16 -12   18.64    0.89   0
  16 -13 -15    0.46    0.73   0
  16  -6 -17    6.76    0.80   0
  18 -11 -15    3.35    0.84   0
  19  -8 -15    0.69    0.80   0
  21 -10 -12    0.37    0.56   0
   4 -12 -13  136.22    1.36   0
   5 -12 -14   17.89    0.74   0
   6 -12 -15   16.07    0.84   0
   6 -10 -16    4.30    0.68   0
   7 -15 -13   10.43    0.82   0
   7 -13 -15    2.16    0.80   0
   7  -8 -17    5.08    0.57   0
   8 -17 -11   -0.82    0.82   0
   9 -16 -13    0.47    0.86   0
   9 -13 -16    1.51    0.85   0
   9  -8 -18   -0.59    0.69   0
   9  -7 -18   33.81    0.93   0
  10 -12 -17   13.75    0.95   0
  10  -9 -18   19.95    0.84   0
  11 -12 -17    4.34    0.79   0
  11 -10 -18    6.03    0.87   0
  11  -5 -18    9.85    0.69   0
  12 -10 -18    2.33    0.75   0
  13 -17 -12   -0.11    0.69   0
  13  -5 -18    4.29    0.70   0
  14 -19  -8    2.12    0.66   0
  14  -9 -18    1.00    0.88   0
  14  -8 -18    0.30    0.73   0
  14  -6 -18    0.92    0.71   0
  15 -15 -14    4.41    0.74   0
  15 -14 -15    1.46    0.74   0
  15 -11 -17   -0.33    0.76   0
  16 -12 -16    4.37    0.78   0
  17 -11 -16    0.74    0.84   0
  18 -14 -13   30.73    0.94   0
  18  -8 -16   42.76    1.06   0
  18  -7 -16    1.21    0.73   0
  19 -14 -12    2.40    0.67   0
  19  -9 -15   -0.05    0.78   0
   7 -16 -12    2.16    0.74   0
   7  -9 -17    5.19    0.60   0
   8 -15 -14   12.86    0.95   0
   8 -14 -15   43.53    1.17   0
   8 -11 -17    8.21    0.81   0
   9  -9 -18   64.74    1.12   0
   9  -6 -18  211.74    1.67   0
  10 -10 -18    0.44    0.67   0
  10  -5 -18    2.93    0.59   0
  12 -15 -15    8.62    0.93   0
  12  -4 -18    1.66    0.70   0
  13 -10 -18   15.75    0.89   0
  14  -5 -18    0.22    0.77   0
  15 -13 -16    1.01    0.74   0
  15  -8 -18    7.60    0.92   0
  15  -7 -18    8.91    0.91   0
  16 -18  -9    5.35    0.58   0
  16 -17 -11    0.57    0.66   0
  17 -17 -10    0.12    0.53   0
  17 -15 -13    1.64    0.63   0
  17 -14 -14    0.44    0.65   0
  17 -13 -15   -0.78    0.75   0
  17  -8 -17    0.70    0.84   0
  17  -7 -17    1.63    0.85   0
  18  -9 -16    0.73    0.71   0
  19 -15 -11    1.54    0.59   0
  19 -13 -13   -0.08    0.59   0
  19 -10 -15    1.31    0.77   0
  21 -11 -12   -0.95    0.59   0
   5 -11 -15   -0.30    0.53   0
   7 -12 -16    1.76    0.65   0
   7 -10 -17    5.82    0.62   0
   9 -12 -17    2.38    0.71   0
   9  -5 -18   17.00    0.68   0
  11 -16 -14    2.22    0.77   0
  11 -14 -16    1.28    0.78   0
  11 -11 -18   18.18    0.88   0
  12 -16 -14    3.61    0.75   0
  12 -11 -18    7.48    0.81   0
  13 -15 -15    0.90    0.74   0
  13 -14 -16    1.02    0.75   0
  13  -4 -18    1.76    0.64   0
  15  -6 -18    2.40    0.72   0
  17  -9 -17    3.25    0.75   0
  18 -16 -11    7.62    0.58   0
  19 -12 -14    2.02    0.63   0
  20 -10 -14    8.23    0.67   0
  21  -9 -13   -0.06    0.55   0
   8 -12  -5   -0.43    0.57   0
   9 -14  -1    1.54    0.75   0
  10 -14  -2   33.23    0.96   0
  10 -11  -8    3.00    0.66   0
  11 -13  -5   10.74    0.80   0
  12 -13  -5    7.65    0.92   0
  12 -12  -7    3.06    0.75   0
  12  -6 -13   11.60    0.70   0
  13 -14  -3    0.87    0.77   0
  13 -12  -7    1.67    0.88   0
  13  -6 -13    0.45    0.63   0
  14 -13  -5    1.63    0.90   0
  14 -12  -7    7.36    0.84   0
  14  -6 -13   33.32    0.96   0
  15 -15   1   -0.05    0.77   0
  16 -15   2    5.57    0.78   0
  16  -8 -11   11.86    0.99   0
  17 -15   4    0.52    0.81   0
  17  -6 -12    1.41    0.76   0
  19 -13  -1    0.68    0.83   0
  19 -10  -7    1.10    0.78   0
  19  -7 -10    0.85    0.79   0
  20 -14   7    2.34    0.64   0
  20 -13   1    5.00    0.80   0
  20 -12  -2    6.15    0.85   0
  20  -9  -7    1.16    0.87   0
  20  -7  -9    3.23    0.78   0
  21 -13   4    0.86    0.66   0
  21 -12   0    1.52    0.73   0
  21  -8  -7    0.55    0.71   0
  21  -5  -9   -0.33    0.83   0
  22 -12   3   10.52    0.64   0
  23 -10   0    0.85    0.56   0
  23  -9  -2    0.15    0.68   0
  10 -13  -4    4.20    0.81   0
  10 -12  -6    0.78    0.76   0
  10 -10  -9   21.86    0.81   0
  11 -14  -2    7.26    0.90   0
  11 -11  -8    0.83    0.78   0
  11  -7 -12    0.96    0.69   0
  12 -15   1    4.18    0.90   0
  13 -15   1   -0.17    0.87   0
  13 -13  -5    3.50    0.79   0
  15 -15   2    0.70    0.90   0
  15  -7 -12    0.98    0.73   0
  16 -15   3    0.75    0.86   0
  16 -12  -6    0.98    0.81   0
  16 -10  -9    4.94    0.83   0
  16  -9 -10    1.78    0.80   0
  17 -15   5    0.22    0.78   0
  17 -13  -3   -0.53    0.91   0
  18 -14   1   26.77    0.96   0
  18 -13  -2    8.26    0.95   0
  19 -14   3    0.51    0.66   0
  19 -11  -5    0.21    0.88   0
  19  -9  -8   -0.44    0.77   0
  19  -8  -9    0.69    0.79   0
  20 -11  -4    2.05    0.74   0
  20  -8  -8   14.50    0.90   0
  21 -10  -4    0.14    0.81   0
  22 -11   0    1.14    0.62   0
  22  -6  -7    0.22    0.68   0
  23  -5  -6    4.16    0.66   0
  24  -6  -3    1.68    0.66   0
  24  -5  -4    2.36    0.58   0
   8 -13  -2   21.40    0.85   0
   9 -13  -3    0.81    0.74   0
   9 -11  -7    0.34    0.61   0
  10 -14  -1   91.04    1.39   0
  12 -14  -2   15.13    0.99   0
  12 -11  -8    9.84    0.81   0
  12  -7 -12   15.61    0.78   0
  12  -5 -13   18.53    0.81   0
  13 -14  -2    8.00    0.97   0
  13 -11  -8    0.04    0.85   0
  13  -7 -12    0.75    0.78   0
  13  -5 -13    1.17    0.73   0
  14 -11  -8    1.66    0.77   0
  14  -7 -12   47.48    1.11   0
  15 -13  -4    1.10    0.92   0
  15 -12  -6   37.80    1.23   0
  15 -10  -9    2.23    0.80   0
  15  -9 -10    0.73    0.89   0
  15  -8 -11    2.32    0.77   0
  16 -14  -1    8.19    0.88   0
  16  -6 -12   12.75    0.87   0
  17 -14   0    0.37    0.76   0
  17 -10  -8    0.03    0.92   0
  17  -7 -11    0.49    0.79   0
  17  -5 -12    0.25    0.86   0
  18 -12  -4   91.77    1.45   0
  18 -11  -6    0.48    0.79   0
  18  -6 -11   11.55    0.90   0
  19 -12  -3    0.09    0.74   0
  20 -13   2    4.78    0.81   0
  21 -13   6    3.87    0.67   0
  21 -12   1    3.22    0.79   0
  21  -6  -8   -0.34    0.85   0
  22 -12   4   21.62    0.73   0
  22  -8  -5    2.13    0.72   0
  22  -7  -6    0.42    0.69   0
  23 -10   1    0.48    0.64   0
  23  -8  -3    0.71    0.63   0
  23  -7  -4    0.59    0.74   0
  23  -6  -5    1.06    0.75   0
   9 -12  -5    0.67    0.62   0
  11 -13  -4    2.17    0.73   0
  11 -12  -6    8.34    0.77   0
  11 -10  -9    5.00    0.70   0
  11  -9 -10   26.13    0.88   0
  11  -8 -11   -0.62    0.61   0
  12  -8 -11   55.66    1.17   0
  13 -15   2    7.06    0.94   0
  13 -10  -9    1.94    0.85   0
  14 -13  -4    3.33    0.95   0
  14 -12  -6    1.34    0.92   0
  14 -10  -9   17.08    0.93   0
  14  -9 -10    7.20    0.94   0
  14  -8 -11   25.18    0.97   0
  15 -15   3    3.77    0.91   0
  15  -4 -13    0.97    0.69   0
  16 -15   4    5.53    0.79   0
  17 -15   6   14.36    0.83   0
  17  -9  -9    0.55    0.80   0
  17  -8 -10    2.58    0.83   0
  18 -14   2    9.93    0.84   0
  18  -7 -10    3.49    0.97   0
  19 -14   5   -0.63    0.75   0
  19 -13   0   -0.05    0.73   0
  19 -10  -6    2.04    0.94   0
  20 -12  -1   11.84    0.84   0
  20 -10  -5    2.55    0.79   0
  20  -6  -9   10.71    0.99   0
  21  -9  -5    0.57    0.75   0
  21  -7  -7    2.06    0.90   0
  22 -11   1   10.82    0.72   0
  22  -5  -7    1.04    0.84   0
  23  -9  -1   -1.27    0.59   0
  10 -13  -3    3.04    0.81   0
  10 -11  -7    1.16    0.66   0
  11 -14  -1    3.26    0.77   0
  12 -13  -4    2.51    0.78   0
  12 -12  -6    0.72    0.75   0
  12  -9 -10   12.02    0.80   0
  13 -13  -4   -0.55    0.77   0
  13 -12  -6   41.88    1.14   0
  13  -9 -10    2.89    0.75   0
  13  -8 -11    0.36    0.70   0
  13  -4 -13    4.02    0.72   0
  14 -14  -1   36.79    1.23   0
  14  -4 -13   27.41    0.89   0
  16 -15   5    2.55    0.88   0
  16 -14   0    7.10    0.89   0
  16 -12  -5    0.17    0.83   0
  16 -10  -8   18.71    1.09   0
  16  -7 -11    1.59    0.78   0
  16  -5 -12    3.31    0.88   0
  17 -14   1    0.44    0.79   0
  17 -13  -2    2.61    0.83   0
  17  -4 -12    1.56    0.88   0
  18 -14   3    3.17    0.88   0
  18 -13  -1    5.36    0.84   0
  18  -5 -11   17.07    1.04   0
  19 -14   6   -0.11    0.73   0
  19 -12  -2    1.80    0.91   0
  19  -9  -7    1.30    0.95   0
  20 -13   3    0.94    0.68   0
  20  -9  -6    1.26    0.80   0
  20  -7  -8    0.05    0.92   0
  21 -12   2    6.13    0.82   0
  21 -11  -1    0.36    0.70   0
  21 -10  -3    0.03    0.86   0
  21  -8  -6    3.12    0.79   0
  22 -10  -1   34.14    1.02   0
  22  -9  -3    7.89    0.76   0
   8 -13  -1    3.09    0.71   0
   9 -13  -2    7.41    0.80   0
  10 -12  -5   17.06    0.83   0
  10 -10  -8    1.19    0.72   0
  11 -11  -7    0.54    0.70   0
  12  -6 -12  232.24    1.87   0
  13 -14  -1    3.05    0.83   0
  13  -6 -12    4.10    0.79   0
  14  -6 -12  572.88    2.99   0
  15 -15   4    0.47    0.79   0
  15 -13  -3    0.25    0.95   0
  15 -11  -7   -0.30    0.79   0
[truncated: 10,638,454 more chars]
